# Supplementary material for: Fleece-Lined Whelping Pools Associated with Reduced Incidence of Canine Hip Dysplasia in a Guide Dog Program
Source: Animals (Basel). 2025 Jan 9;15(2):152. doi: 10.3390/ani15020152 (PMC11758603; doi:10.3390/ani15020152)
Supplement: Supplementary file 1 [file animals-15-00152-s001.zip]

Archive with 1 entries (1 files):
- Supplementary File S1.csv
