# Supplementary material for: Fleece-Lined Whelping Pools Associated with Reduced Incidence of Canine Hip Dysplasia in a Guide Dog Program
Source: Animals (Basel). 2025 Jan 9;15(2):152. doi: 10.3390/ani15020152 (PMC11758603; doi:10.3390/ani15020152)
Supplement: Supplementary file 1 [file animals-15-00152-s001.zip › Supplementary File S1.csv]

DogID	Breed	Sex	SireID	DamID	LitterID	Whelp	AlterAge	Alter	Group	HipDysplasia	HDAge	PennL	PennR	PennAge
41126	LAB	F	38141	36532	8799	7/1/2012	2.56	1/22/2015	0	0		0.29	0.27	1.37
41124	LAB	F	38141	36532	8799	7/1/2012	1.7	3/13/2014	0	0		0.41	0.41	1.37
41123	LAB	M	38141	36532	8799	7/1/2012	0.62	2/12/2013	0	0
41125	LAB	F	38141	36532	8799	7/1/2012	1.42	12/3/2013	0	0
41122	LAB	M	38141	36532	8799	7/1/2012	0.38	11/15/2012	0	0
41130	LGX	F	38868	39219	8804	7/4/2012	1.58	1/31/2014	0	0
41127	LGX	M	38868	39219	8804	7/4/2012	0.53	1/15/2013	0	0
41128	LGX	M	38868	39219	8804	7/4/2012	0.52	1/11/2013	0	0
41133	LAB	F	36059	38917	8796	7/5/2012	1.02	7/11/2013	0	0
41134	LAB	F	36059	38917	8796	7/5/2012	0.94	6/14/2013	0	0
41140	LAB	F	38915	35544	8802	7/6/2012	1.26	10/11/2013	0	0
41138	LAB	F	38915	35544	8802	7/6/2012	1.41	12/3/2013	0	0
41137	LAB	M	38915	35544	8802	7/6/2012	0.55	1/22/2013	0	0
41141	LAB	F	38915	35544	8802	7/6/2012	1.35	11/11/2013	0	0
41136	LAB	M	38915	35544	8802	7/6/2012	0.53	1/17/2013	0	0
41144	LAB	M	34581	33956	8791	7/7/2012	4.88	5/25/2017	0	0		0.26	0.24	1.42
41143	LAB	M	34581	33956	8791	7/7/2012	0.53	1/16/2013	0	0
41145	LAB	M	34581	33956	8791	7/7/2012	0.93	6/11/2013	0	0
41146	LAB	F	34581	33956	8791	7/7/2012	1.03	7/17/2013	0	0
41159	LAB	M	39127	36338	8805	7/8/2012	0.62	2/18/2013	0	0
41158	LAB	M	39127	36338	8805	7/8/2012	0.54	1/22/2013	0	0
41161	LAB	F	39127	36338	8805	7/8/2012	0.6	2/11/2013	0	0
41162	LAB	F	39127	36338	8805	7/8/2012	0.55	1/24/2013	0	0
41157	LAB	M	39127	36338	8805	7/8/2012	0.66	3/7/2013	0	0
41154	GLD	F	40956	35852	8792	7/8/2012	1.37	11/22/2013	0	1	1.29	0.47	0.51	1.27
41152	GLD	F	40956	35852	8792	7/8/2012	3.44	12/15/2015	0	0		0.26	0.33	1.42
41155	GLD	F	40956	35852	8792	7/8/2012	5.63	2/23/2018	0	0		0.61	0.57	1.33
41150	GLD	F	40956	35852	8792	7/8/2012	1.4	12/3/2013	0	0		0.43	0.35	1.34
41149	GLD	M	40956	35852	8792	7/8/2012	9.77	4/15/2022	0	0
41153	GLD	F	40956	35852	8792	7/8/2012	1.33	11/4/2013	0	0
41148	GLD	M	40956	35852	8792	7/8/2012	0.82	5/3/2013	0	0
41147	GLD	M	40956	35852	8792	7/8/2012	0.85	5/13/2013	0	0
41151	GLD	F	40956	35852	8792	7/8/2012	1.33	11/5/2013	0	0
41171	LGX	F	39036	38218	8798	7/9/2012	1.12	8/22/2013	0	1	1.27
41170	LGX	F	39036	38218	8798	7/9/2012	1.04	7/23/2013	0	0
41169	LGX	F	39036	38218	8798	7/9/2012	1.14	8/30/2013	0	0
41168	LGX	F	39036	38218	8798	7/9/2012	1.19	9/17/2013	0	0
41167	LGX	F	39036	38218	8798	7/9/2012	1.31	11/1/2013	0	0
41166	LGX	F	39036	38218	8798	7/9/2012	1.31	10/30/2013	0	0
41165	LGX	M	39036	38218	8798	7/9/2012	0.71	3/27/2013	0	0
41164	LGX	M	39036	38218	8798	7/9/2012	0.79	4/24/2013	0	0
41163	LGX	M	39036	38218	8798	7/9/2012	1.27	10/17/2013	0	0
41174	LAB	F	38680	38928	8811	7/13/2012	2.53	1/23/2015	0	0		0.27	0.31	1.42
41173	LAB	M	38680	38928	8811	7/13/2012	0.7	3/27/2013	0	0
41172	LAB	M	38680	38928	8811	7/13/2012	1.39	12/2/2013	0	0
41177	LGX	F	38512	35387	8819	7/27/2012	1.26	11/1/2013	0	1	1.39
41178	LGX	F	38512	35387	8819	7/27/2012	0.51	1/30/2013	0	0
41176	LGX	M	38512	35387	8819	7/27/2012	0.84	5/31/2013	0	0
41182	LAB	M	33691	36004	8822	7/28/2012	1.26	10/31/2013	0	0
41181	LAB	M	33691	36004	8822	7/28/2012	4.3	11/15/2016	0	0		0.44	0.39	1.37
41180	LAB	M	33691	36004	8822	7/28/2012	1.35	12/3/2013	0	0
41183	LAB	M	33691	36004	8822	7/28/2012	0.84	5/30/2013	0	0
41191	LGX	F	31662	39104	8828	8/2/2012	1.35	12/9/2013	0	0
41189	LGX	F	31662	39104	8828	8/2/2012	1.25	10/31/2013	0	0
41185	LGX	M	31662	39104	8828	8/2/2012	0.55	2/19/2013	0	0
41190	LGX	F	31662	39104	8828	8/2/2012	0.73	4/24/2013	0	0
41188	LGX	F	31662	39104	8828	8/2/2012	0.88	6/21/2013	0	0
41187	LGX	M	31662	39104	8828	8/2/2012	0.55	2/20/2013	0	0
41186	LGX	M	31662	39104	8828	8/2/2012	0.73	4/24/2013	0	0
41198	LAB	F	38946	35563	8824	8/3/2012	1.16	10/1/2013	0	0
41200	LAB	F	38946	35563	8824	8/3/2012	1.17	10/4/2013	0	0
41197	LAB	F	38946	35563	8824	8/3/2012	1.28	11/12/2013	0	0
41199	LAB	F	38946	35563	8824	8/3/2012	1.34	12/5/2013	0	0
41195	LAB	M	38946	35563	8824	8/3/2012	0.71	4/18/2013	0	0
41194	LAB	M	38946	35563	8824	8/3/2012	0.94	7/12/2013	0	0
41193	LAB	M	38946	35563	8824	8/3/2012	1.05	8/22/2013	0	0
41196	LAB	F	38946	35563	8824	8/3/2012	1.02	8/12/2013	0	0
41208	LAB	F	38539	37498	8832	8/6/2012			0	0		0.33	0.33	1.44
41207	LAB	F	38539	37498	8832	8/6/2012	0.6	3/14/2013	0	0
41206	LAB	F	38539	37498	8832	8/6/2012	1.25	11/7/2013	0	0
41202	LAB	M	38539	37498	8832	8/6/2012	1.07	8/30/2013	0	0
41203	LAB	F	38539	37498	8832	8/6/2012	1.07	8/30/2013	0	0
41205	LAB	F	38539	37498	8832	8/6/2012	0.65	4/1/2013	0	0
41204	LAB	F	38539	37498	8832	8/6/2012	0.64	3/28/2013	0	0
41201	LAB	M	38539	37498	8832	8/6/2012	1.06	8/28/2013	0	0
41215	LAB	F	34950	36293	8827	8/7/2012	1.09	9/10/2013	0	0
41214	LAB	F	34950	36293	8827	8/7/2012	1.11	9/16/2013	0	0
41213	LAB	F	34950	36293	8827	8/7/2012	1.16	10/4/2013	0	0
41212	LAB	F	34950	36293	8827	8/7/2012	1.14	9/27/2013	0	0
41210	LAB	M	34950	36293	8827	8/7/2012	1.13	9/25/2013	0	0
41209	LAB	M	34950	36293	8827	8/7/2012	1.09	9/10/2013	0	0
41211	LAB	M	34950	36293	8827	8/7/2012	1.08	9/5/2013	0	0
41223	LAB	F	33691	35076	8835	8/9/2012	0.85	6/14/2013	0	0
41220	LAB	M	33691	35076	8835	8/9/2012	0.9	7/2/2013	0	0
41222	LAB	F	33691	35076	8835	8/9/2012	0.84	6/11/2013	0	0
41221	LAB	F	33691	35076	8835	8/9/2012	0.93	7/16/2013	0	0
41219	LAB	M	33691	35076	8835	8/9/2012	0.86	6/18/2013	0	0
41218	LAB	M	33691	35076	8835	8/9/2012	0.63	3/28/2013	0	0
41217	LAB	M	33691	35076	8835	8/9/2012	0.5	2/7/2013	0	0
41231	LAB	F	32306	37819	8836	8/10/2012	4.46	1/24/2017	0	0		0.3	0.27	1.49
41230	LAB	F	32306	37819	8836	8/10/2012	1.03	8/23/2013	0	0
41228	LAB	M	32306	37819	8836	8/10/2012	1.41	1/7/2014	0	0
41226	LAB	M	32306	37819	8836	8/10/2012	7.99	8/6/2020	0	0
41232	LAB	F	32306	37819	8836	8/10/2012	1.18	10/16/2013	0	0
41229	LAB	M	32306	37819	8836	8/10/2012	0.53	2/20/2013	0	0
41227	LAB	M	32306	37819	8836	8/10/2012	0.7	4/23/2013	0	0
41224	LAB	M	32306	37819	8836	8/10/2012	0.7	4/23/2013	0	0
41238	LAB	F	37401	38397	8837	8/13/2012	1.3	12/2/2013	0	0
41237	LAB	F	37401	38397	8837	8/13/2012	1.3	12/2/2013	0	0		0.36	0.27	1.25
41235	LAB	M	37401	38397	8837	8/13/2012	0.83	6/11/2013	0	0
41234	LAB	M	37401	38397	8837	8/13/2012	1.29	11/26/2013	0	0
41233	LAB	M	37401	38397	8837	8/13/2012	0.93	7/19/2013	0	1	1.28
41239	LAB	F	37401	38397	8837	8/13/2012	1.26	11/15/2013	0	0
41236	LAB	F	37401	38397	8837	8/13/2012	1.31	12/5/2013	0	0
41247	LAB	F	31462	36073	8838	8/19/2012	0.55	3/9/2013	0	0
41243	LAB	M	31462	36073	8838	8/19/2012	4.57	3/15/2017	0	0
41242	LAB	M	31462	36073	8838	8/19/2012	0.83	6/17/2013	0	0
41241	LAB	M	31462	36073	8838	8/19/2012	1.29	12/3/2013	0	0
41240	LAB	M	31462	36073	8838	8/19/2012	1.06	9/10/2013	0	0
41244	LAB	M	31462	36073	8838	8/19/2012	1.2	10/31/2013	0	0
41254	LAB	F	33691	35646	8841	8/19/2012	0.74	5/17/2013	0	0
41253	LAB	F	33691	35646	8841	8/19/2012	0.76	5/23/2013	0	0
41251	LAB	M	33691	35646	8841	8/19/2012	0.72	5/9/2013	0	0
41249	LAB	M	33691	35646	8841	8/19/2012	0.58	3/18/2013	0	0
41248	LAB	M	33691	35646	8841	8/19/2012	0.54	3/5/2013	0	0
41255	LAB	F	33691	35646	8841	8/19/2012	0.76	5/22/2013	0	0
41250	LAB	M	33691	35646	8841	8/19/2012	0.53	2/28/2013	0	0
41260	LAB	M	38915	36336	8847	8/25/2012	0.85	7/1/2013	0	0
41259	LAB	M	38915	36336	8847	8/25/2012	0.54	3/12/2013	0	0
41258	LAB	M	38915	36336	8847	8/25/2012	0.58	3/25/2013	0	0
41257	LAB	M	38915	36336	8847	8/25/2012	0.59	3/27/2013	0	0
41263	LAB	M	38915	36336	8847	8/25/2012	0.54	3/12/2013	0	0
41264	LAB	F	38915	36336	8847	8/25/2012	0.54	3/12/2013	0	0
41261	LAB	M	38915	36336	8847	8/25/2012	0.6	4/1/2013	0	0
41270	GLD	F	38868	38694	8849	8/27/2012	6.12	10/11/2018	0	0		0.3	0.35	1.29
41271	GLD	F	38868	38694	8849	8/27/2012	1.46	2/12/2014	0	0
41267	GLD	M	38868	38694	8849	8/27/2012	1.04	9/10/2013	0	0
41266	GLD	M	38868	38694	8849	8/27/2012	1.44	2/3/2014	0	0
41269	GLD	F	38868	38694	8849	8/27/2012	0.98	8/21/2013	0	0
41268	GLD	M	38868	38694	8849	8/27/2012	1	8/29/2013	0	0
41265	GLD	M	38868	38694	8849	8/27/2012	1.27	12/3/2013	0	0
41283	LAB	F	38946	35652	8851	8/31/2012	0.7	5/14/2013	0	0
41282	LAB	M	38946	35652	8851	8/31/2012	0.55	3/21/2013	0	0
41281	LAB	M	38946	35652	8851	8/31/2012	0.53	3/14/2013	0	0
41278	LAB	M	39127	36629	8857	8/31/2012	0.54	3/15/2013	0	0
41276	LAB	M	39127	36629	8857	8/31/2012	0.55	3/19/2013	0	0
41275	LAB	M	39127	36629	8857	8/31/2012	0.55	3/19/2013	0	0
41287	GLD	F	38280	38870	8861	9/2/2012	1.54	3/20/2014	0	0
41290	GLD	F	38280	38870	8861	9/2/2012	4.96	8/17/2017	0	0		0.53	0.54	1.3
41289	GLD	F	38280	38870	8861	9/2/2012	0.79	6/19/2013	0	0
41288	GLD	F	38280	38870	8861	9/2/2012	1.32	12/27/2013	0	0
41286	GLD	M	38280	38870	8861	9/2/2012	1.04	9/17/2013	0	0
41285	GLD	M	38280	38870	8861	9/2/2012	1.2	11/16/2013	0	0
41284	GLD	M	38280	38870	8861	9/2/2012	0.94	8/13/2013	0	0
41291	GLD	F	38280	38870	8861	9/2/2012	0.68	5/8/2013	0	0
41298	LAB	F	38539	35815	8858	9/4/2012	1.53	3/18/2014	0	0		0.42	0.45	1.44
41297	LAB	F	38539	35815	8858	9/4/2012	0.98	8/29/2013	0	0
41294	LAB	M	38539	35815	8858	9/4/2012	0.77	6/12/2013	0	0
41299	LAB	F	38539	35815	8858	9/4/2012	2.4	1/28/2015	0	0		0.38	0.38	1.46
41292	LAB	M	38539	35815	8858	9/4/2012	1.26	12/9/2013	0	0
41293	LAB	M	38539	35815	8858	9/4/2012	0.77	6/13/2013	0	0
41308	GLD	F	38868	36327	8860	9/5/2012	0.62	4/18/2013	0	0
41304	GLD	M	38868	36327	8860	9/5/2012	0.65	4/29/2013	0	0
41302	GLD	M	38868	36327	8860	9/5/2012	0.77	6/13/2013	0	0
41309	GLD	F	38868	36327	8860	9/5/2012	1.46	2/21/2014	0	0
41307	GLD	F	38868	36327	8860	9/5/2012	1.43	2/10/2014	0	0
41306	GLD	F	38868	36327	8860	9/5/2012	1.49	3/3/2014	0	0
41305	GLD	F	38868	36327	8860	9/5/2012	1.42	2/7/2014	0	0
41303	GLD	M	38868	36327	8860	9/5/2012	0.67	5/9/2013	0	0
41300	GLD	M	38868	36327	8860	9/5/2012	0.69	5/14/2013	0	0
41316	LGX	F	33069	37668	8863	9/13/2012	0.53	3/26/2013	0	1	1.25
41315	LGX	F	33069	37668	8863	9/13/2012	0.55	4/3/2013	0	0
41313	LGX	F	33069	37668	8863	9/13/2012	0.53	3/26/2013	0	0
41318	LGX	F	33069	37668	8863	9/13/2012	0.54	3/29/2013	0	0
41317	LGX	F	33069	37668	8863	9/13/2012	0.56	4/4/2013	0	0
41311	LGX	M	33069	37668	8863	9/13/2012	0.57	4/10/2013	0	0
41310	LGX	M	33069	37668	8863	9/13/2012	0.56	4/5/2013	0	0
41314	LGX	F	33069	37668	8863	9/13/2012	0.57	4/9/2013	0	0
41312	LGX	M	33069	37668	8863	9/13/2012	0.53	3/26/2013	0	0
41324	LAB	F	38539	36838	8866	9/15/2012	1.37	1/27/2014	0	0
41322	LAB	M	38539	36838	8866	9/15/2012	1.39	2/3/2014	0	0
41321	LAB	M	38539	36838	8866	9/15/2012	1.39	2/3/2014	0	0
41323	LAB	F	38539	36838	8866	9/15/2012	0.54	4/1/2013	0	0
41320	LAB	M	38539	36838	8866	9/15/2012	0.53	3/27/2013	0	0
41328	LAB	F	36059	37695	8870	9/16/2012	1.17	11/19/2013	0	0
41329	LAB	F	36059	37695	8870	9/16/2012	1.19	11/26/2013	0	0
41327	LAB	F	36059	37695	8870	9/16/2012	1.36	1/27/2014	0	0
41326	LAB	F	36059	37695	8870	9/16/2012	0.57	4/12/2013	0	0
41325	LAB	M	36059	37695	8870	9/16/2012	1.22	12/4/2013	0	0
41337	LAB	F	37451	37136	8867	9/21/2012	5.53	4/4/2018	0	0
41336	LAB	F	37451	37136	8867	9/21/2012	1.01	9/24/2013	0	0
41334	LAB	M	37451	37136	8867	9/21/2012	0.53	4/4/2013	0	0
41335	LAB	M	37451	37136	8867	9/21/2012	0.52	3/29/2013	0	0
41333	LAB	M	37451	37136	8867	9/21/2012	0.56	4/12/2013	0	0
41344	LAB	F	33691	35263	8872	9/21/2012	6.32	1/18/2019	0	0		0.33	0.34	1.39
41340	LAB	M	33691	35263	8872	9/21/2012	8.12	11/4/2020	0	0		0.29	0.28	1.39
41338	LAB	M	33691	35263	8872	9/21/2012	3.72	6/10/2016	0	0		0.43	0.36	1.24
41342	LAB	M	33691	35263	8872	9/21/2012	0.74	6/17/2013	0	0
41341	LAB	M	33691	35263	8872	9/21/2012	0.9	8/15/2013	0	0
41339	LAB	M	33691	35263	8872	9/21/2012	1.34	1/24/2014	0	0
41343	LAB	M	33691	35263	8872	9/21/2012	1.37	2/3/2014	0	0
41348	LAB	F	39662	34976	8871	9/22/2012	1.35	1/28/2014	0	0
41346	LAB	M	39662	34976	8871	9/22/2012	0.87	8/7/2013	0	0
41345	LAB	M	39662	34976	8871	9/22/2012	1.41	2/20/2014	0	0
41349	LAB	F	39662	34976	8871	9/22/2012	1.09	10/25/2013	0	0
41347	LAB	M	39662	34976	8871	9/22/2012	0.76	6/25/2013	0	0
41357	GLD	F	38868	38283	8876	9/23/2012	1.21	12/10/2013	0	0
41356	GLD	F	38868	38283	8876	9/23/2012	6.22	12/14/2018	0	0		0.35	0.31	1.44
41355	GLD	F	38868	38283	8876	9/23/2012	1.42	2/25/2014	0	0
41352	GLD	M	38868	38283	8876	9/23/2012	1.2	12/6/2013	0	0
41358	GLD	F	38868	38283	8876	9/23/2012	1.42	2/25/2014	0	0
41354	GLD	M	38868	38283	8876	9/23/2012	0.7	6/6/2013	0	0
41353	GLD	M	38868	38283	8876	9/23/2012	1.21	12/9/2013	0	0
41351	GLD	M	38868	38283	8876	9/23/2012	1.46	3/12/2014	0	0		0.27	0.65	1.44
41350	GLD	M	38868	38283	8876	9/23/2012	1.16	11/21/2013	0	0
41363	LAB	M	39662	36557	8869	9/25/2012	0.64	5/16/2013	0	0
41362	LAB	M	39662	36557	8869	9/25/2012	0.52	4/2/2013	0	0
41364	LAB	M	39662	36557	8869	9/25/2012	0.54	4/9/2013	0	0
41365	LAB	M	39662	36557	8869	9/25/2012	0.65	5/22/2013	0	0
41405	LAB	M	34581	39267	8881	9/28/2012	0.55	4/16/2013	0	0
41411	LAB	F	34581	39267	8881	9/28/2012	1.41	2/26/2014	0	0
41408	LAB	M	34581	39267	8881	9/28/2012	0.63	5/15/2013	0	0
41407	LAB	M	34581	39267	8881	9/28/2012	0.55	4/18/2013	0	0
41412	LAB	F	34581	39267	8881	9/28/2012	1.1	11/4/2013	0	0
41410	LAB	F	34581	39267	8881	9/28/2012	1.13	11/13/2013	0	0
41409	LAB	M	34581	39267	8881	9/28/2012	0.72	6/18/2013	0	0
41406	LAB	M	34581	39267	8881	9/28/2012	0.61	5/7/2013	0	0
41415	LAB	M	37002	39747	8897	10/2/2012	0.73	6/25/2013	0	0
41414	LAB	M	37002	39747	8897	10/2/2012	0.59	5/6/2013	0	0
41416	LAB	M	37002	39747	8897	10/2/2012	0.62	5/15/2013	0	0
41413	LAB	M	37002	39747	8897	10/2/2012	0.62	5/15/2013	0	0
41429	LAB	F	32306	37003	8883	10/3/2012	5.95	9/14/2018	0	0		0.31	0.29	1.35
41428	LAB	F	32306	37003	8883	10/3/2012	1.32	1/27/2014	0	0
41426	LAB	M	32306	37003	8883	10/3/2012	0.59	5/8/2013	0	0
41425	LAB	M	32306	37003	8883	10/3/2012	0.56	4/26/2013	0	0
41431	LAB	F	32306	37003	8883	10/3/2012	0.83	8/2/2013	0	0
41430	LAB	F	32306	37003	8883	10/3/2012	1.39	2/24/2014	0	0
41427	LAB	M	32306	37003	8883	10/3/2012	0.62	5/16/2013	0	0
41424	LAB	F	37988	37218	8882	10/3/2012	1.33	1/30/2014	0	0
41421	LAB	M	37988	37218	8882	10/3/2012	0.87	8/15/2013	0	0
41419	LAB	M	37988	37218	8882	10/3/2012	0.56	4/25/2013	0	0
41417	LAB	M	37988	37218	8882	10/3/2012	0.56	4/26/2013	0	0
41423	LAB	F	37988	37218	8882	10/3/2012	1.19	12/12/2013	0	0
41422	LAB	F	37988	37218	8882	10/3/2012	1.24	12/31/2013	0	0
41420	LAB	M	37988	37218	8882	10/3/2012	0.67	6/6/2013	0	0
41418	LAB	M	37988	37218	8882	10/3/2012	1.15	11/27/2013	0	0
41435	LAB	M	39127	36216	8886	10/8/2012	0.55	4/26/2013	0	0
41434	LAB	M	39127	36216	8886	10/8/2012	0.54	4/24/2013	0	0
41433	LAB	M	39127	36216	8886	10/8/2012	0.56	5/1/2013	0	0
41442	GLD	F	39036	36505	8899	10/14/2012	1.18	12/18/2013	0	0
41441	GLD	F	39036	36505	8899	10/14/2012	0.78	7/25/2013	0	0
41440	GLD	F	39036	36505	8899	10/14/2012	1	10/16/2013	0	0
41439	GLD	F	39036	36505	8899	10/14/2012	1.05	10/31/2013	0	0
41438	GLD	M	39036	36505	8899	10/14/2012	1.14	12/3/2013	0	0
41437	GLD	M	39036	36505	8899	10/14/2012	0.99	10/10/2013	0	0
41436	GLD	M	39036	36505	8899	10/14/2012	1	10/15/2013	0	0
41449	LGX	M	38212	39465	8905	10/15/2012	0.52	4/22/2013	0	0
41458	LGX	F	38212	39465	8905	10/15/2012	0.76	7/18/2013	0	0
41452	LGX	M	38212	39465	8905	10/15/2012	0.64	6/6/2013	0	0
41448	LGX	M	38212	39465	8905	10/15/2012	0.84	8/16/2013	0	0
41455	LGX	F	38212	39465	8905	10/15/2012	2.39	3/7/2015	0	0
41454	LGX	F	38212	39465	8905	10/15/2012	1.18	12/19/2013	0	0
41453	LGX	F	38212	39465	8905	10/15/2012	1.08	11/14/2013	0	0
41451	LGX	M	38212	39465	8905	10/15/2012	0.54	5/1/2013	0	0
41450	LGX	M	38212	39465	8905	10/15/2012	0.48	4/9/2013	0	0
41463	LAB	F	38680	38326	8903	10/16/2012	1.24	1/13/2014	0	0
41459	LAB	M	38680	38326	8903	10/16/2012	0.58	5/16/2013	0	0
41461	LAB	F	38680	38326	8903	10/16/2012	6.15	12/12/2018	0	0		0.36	0.37	1.39
41462	LAB	F	38680	38326	8903	10/16/2012	1.27	1/23/2014	0	0
41470	LAB	F	36631	37152	8907	10/25/2012	1.38	3/14/2014	0	0
41469	LAB	M	36631	37152	8907	10/25/2012	0.57	5/21/2013	0	0
41467	LAB	M	36631	37152	8907	10/25/2012	0.57	5/20/2013	0	0
41471	LAB	F	36631	37152	8907	10/25/2012	1.3	2/12/2014	0	0
41468	LAB	M	36631	37152	8907	10/25/2012	0.58	5/24/2013	0	0
41466	LAB	M	36631	37152	8907	10/25/2012	0.57	5/21/2013	0	0
41465	LAB	M	36631	37152	8907	10/25/2012	0.51	4/30/2013	0	0
41477	LAB	M	39662	39424	8911	10/31/2012	0.57	5/29/2013	0	0
41475	LAB	M	39662	39424	8911	10/31/2012	0.6	6/7/2013	0	0
41478	LAB	F	39662	39424	8911	10/31/2012	1.31	2/20/2014	0	0		0.37	0.4	1.29
41479	LAB	F	39662	39424	8911	10/31/2012	1.02	11/7/2013	0	0
41476	LAB	M	39662	39424	8911	10/31/2012	0.58	5/30/2013	0	0
41474	LAB	M	39662	39424	8911	10/31/2012	0.55	5/21/2013	0	0
41473	LAB	M	39662	39424	8911	10/31/2012	0.59	6/3/2013	0	0
41483	LAB	F	37451	37705	8904	11/1/2012	0.56	5/24/2013	0	0
41480	LAB	M	37451	37705	8904	11/1/2012	0.64	6/24/2013	0	0
41482	LAB	F	37451	37705	8904	11/1/2012	0.57	5/30/2013	0	0
41481	LAB	M	37451	37705	8904	11/1/2012	0.55	5/22/2013	0	1	0.71
41488	LAB	M	32219	36670	8912	11/1/2012	1.35	3/10/2014	0	0
41487	LAB	M	32219	36670	8912	11/1/2012	1.11	12/11/2013	0	0
41491	LAB	F	32219	36670	8912	11/1/2012	1.31	2/24/2014	0	0
41486	LAB	M	32219	36670	8912	11/1/2012	1.34	3/4/2014	0	0
41490	LAB	F	32219	36670	8912	11/1/2012	1.52	5/12/2014	0	0
41485	LAB	M	32219	36670	8912	11/1/2012	0.85	9/9/2013	0	0
41499	LAB	F	38652	39607	8917	11/4/2012	5.35	3/13/2018	0	0		0.34	0.33	1.54
41498	LAB	F	38652	39607	8917	11/4/2012	1.27	2/11/2014	0	0
41495	LAB	M	38652	39607	8917	11/4/2012	0.54	5/21/2013	0	0
41493	LAB	M	38652	39607	8917	11/4/2012	0.55	5/23/2013	0	0
41497	LAB	F	38652	39607	8917	11/4/2012	0.89	9/24/2013	0	0
41494	LAB	M	38652	39607	8917	11/4/2012	0.59	6/7/2013	0	0
41503	LAB	M	39601	39031	8918	11/6/2012	0.54	5/23/2013	0	0
41502	LAB	M	39601	39031	8918	11/6/2012	0.78	8/19/2013	0	0
41508	GLD	F	38868	39039	8921	11/9/2012	6.65	7/5/2019	0	0		0.61	0.48	1.39
41510	GLD	F	38868	39039	8921	11/9/2012	1.09	12/13/2013	0	0
41505	GLD	F	38868	39039	8921	11/9/2012	6.36	3/20/2019	0	0		0.54	0.63	1.43
41509	GLD	F	38868	39039	8921	11/9/2012	1.43	4/14/2014	0	0
41507	GLD	F	38868	39039	8921	11/9/2012	1.36	3/19/2014	0	0		0.36	0.34	1.57
41506	GLD	F	38868	39039	8921	11/9/2012	1.43	4/14/2014	0	0
41504	GLD	M	38868	39039	8921	11/9/2012	0.96	10/27/2013	0	0
41511	LAB	M	37002	37086	8926	11/10/2012	1.39	4/1/2014	0	0
41515	LAB	F	37002	37086	8926	11/10/2012	1.28	2/21/2014	0	0
41512	LAB	F	37002	37086	8926	11/10/2012	0.87	9/23/2013	0	0
41526	LAB	F	34581	38676	8925	11/11/2012	1.29	2/25/2014	0	0
41524	LAB	F	34581	38676	8925	11/11/2012	1.23	2/4/2014	0	0
41525	LAB	F	34581	38676	8925	11/11/2012	1.17	1/14/2014	0	0
41521	LAB	M	34581	38676	8925	11/11/2012	1.15	1/6/2014	0	0
41520	LAB	M	34581	38676	8925	11/11/2012	0.96	10/28/2013	0	0
41519	LAB	M	34581	38676	8925	11/11/2012	0.82	9/5/2013	0	0
41534	LAB	F	39662	39484	8932	11/12/2012	2.92	10/13/2015	0	0		0.23	0.21	1.31
41532	LAB	F	39662	39484	8932	11/12/2012	2.2	1/26/2015	0	0		0.3	0.29	1.31
41527	LAB	M	39662	39484	8932	11/12/2012	0.57	6/7/2013	0	0
41533	LAB	F	39662	39484	8932	11/12/2012	1.35	3/21/2014	0	0
41529	LAB	M	39662	39484	8932	11/12/2012	0.54	5/29/2013	0	0
41537	LAB	F	39127	36823	8929	11/17/2012	0.84	9/18/2013	0	0
41538	LAB	F	39127	36823	8929	11/17/2012	1.04	12/3/2013	0	0
41536	LAB	M	39127	36823	8929	11/17/2012	0.49	5/14/2013	0	0
41535	LAB	M	39127	36823	8929	11/17/2012	0.51	5/21/2013	0	0
41540	LAB	M	33691	38666	8938	11/19/2012	1.27	2/26/2014	0	1	1.25
41539	LAB	M	33691	38666	8938	11/19/2012	1.25	2/18/2014	0	0
41546	LAB	F	33691	38666	8938	11/19/2012	1.33	3/21/2014	0	0
41545	LAB	F	33691	38666	8938	11/19/2012	0.76	8/22/2013	0	0
41544	LAB	F	33691	38666	8938	11/19/2012	1.09	12/23/2013	0	0
41543	LAB	F	33691	38666	8938	11/19/2012	1.45	5/2/2014	0	0
41542	LAB	M	33691	38666	8938	11/19/2012	0.93	10/24/2013	0	0
41541	LAB	M	33691	38666	8938	11/19/2012	1.27	2/27/2014	0	0
41551	LAB	F	38946	39390	8945	11/21/2012	1.46	5/7/2014	0	0
41547	LAB	M	38946	39390	8945	11/21/2012	0.51	5/28/2013	0	0
41549	LAB	M	38946	39390	8945	11/21/2012	0.55	6/11/2013	0	0
41553	LAB	F	38946	39390	8945	11/21/2012	0.9	10/17/2013	0	0
41552	LAB	F	38946	39390	8945	11/21/2012	1.28	3/5/2014	0	0
41550	LAB	F	38946	39390	8945	11/21/2012	0.87	10/3/2013	0	0
41548	LAB	M	38946	39390	8945	11/21/2012	0.52	5/31/2013	0	0
41558	LAB	F	39780	36074	8940	11/24/2012	0.54	6/11/2013	0	0
41555	LAB	M	39780	36074	8940	11/24/2012	0.68	7/29/2013	0	0
41556	LAB	M	39780	36074	8940	11/24/2012	0.55	6/13/2013	0	0
41554	LAB	M	39780	36074	8940	11/24/2012	0.53	6/4/2013	0	0
41563	LAB	M	39601	37856	8947	11/26/2012	0.58	6/27/2013	0	0
41562	LAB	M	39601	37856	8947	11/26/2012	0.54	6/11/2013	0	0
41560	LAB	M	39601	37856	8947	11/26/2012	0.69	8/5/2013	0	0
41566	LAB	F	39601	37856	8947	11/26/2012	1.04	12/12/2013	0	0
41564	LAB	M	39601	37856	8947	11/26/2012	0.62	7/12/2013	0	0
41561	LAB	M	39601	37856	8947	11/26/2012	0.62	7/11/2013	0	0
41565	LAB	F	39601	37856	8947	11/26/2012	0.99	11/21/2013	0	0
41571	LAB	F	38680	38130	8939	11/28/2012	1.06	12/19/2013	0	0
41567	LAB	M	38680	38130	8939	11/28/2012	0.6	7/5/2013	0	0
41569	LAB	M	38680	38130	8939	11/28/2012	0.54	6/13/2013	0	0
41576	LAB	F	36631	39672	8948	11/29/2012	1.32	3/27/2014	0	0
41575	LAB	F	36631	39672	8948	11/29/2012	1.33	3/28/2014	0	0
41577	LAB	F	36631	39672	8948	11/29/2012	1.32	3/27/2014	0	0
41574	LAB	M	36631	39672	8948	11/29/2012	0.53	6/11/2013	0	0
41572	LAB	M	36631	39672	8948	11/29/2012	0.65	7/25/2013	0	0
41587	LGX	F	39036	36051	8946	12/6/2012	0.57	7/2/2013	0	0
41585	LGX	F	39036	36051	8946	12/6/2012	1.41	5/6/2014	0	0
41584	LGX	F	39036	36051	8946	12/6/2012	0.6	7/13/2013	0	0
41583	LGX	F	39036	36051	8946	12/6/2012	0.55	6/24/2013	0	0
41582	LGX	M	39036	36051	8946	12/6/2012	0.63	7/24/2013	0	0
41581	LGX	M	39036	36051	8946	12/6/2012	0.55	6/24/2013	0	0
41586	LGX	F	39036	36051	8946	12/6/2012	0.61	7/16/2013	0	0
41591	LAB	F	38652	36519	8949	12/6/2012			0	0
41592	LAB	F	38652	36519	8949	12/6/2012	0.76	9/11/2013	0	0
41590	LAB	M	38652	36519	8949	12/6/2012	0.54	6/20/2013	0	0
41589	LAB	M	38652	36519	8949	12/6/2012	0.69	8/15/2013	0	0
41598	LAB	F	38915	37312	8953	12/10/2012	4.93	11/15/2017	0	0		0.4	0.33	1.3
41597	LAB	M	38915	37312	8953	12/10/2012	0.6	7/16/2013	0	0
41595	LAB	M	38915	37312	8953	12/10/2012	0.56	7/1/2013	0	0
41593	LAB	M	38915	37312	8953	12/10/2012	1.43	5/16/2014	0	0
41596	LAB	M	38915	37312	8953	12/10/2012	0.62	7/24/2013	0	0
41594	LAB	M	38915	37312	8953	12/10/2012	0.6	7/17/2013	0	0
41602	LAB	F	32306	39400	8954	12/10/2012	5.73	9/4/2018	0	0		0.41	0.43	1.31
41600	LAB	M	32306	39400	8954	12/10/2012	1.39	5/2/2014	0	0
41599	LAB	M	32306	39400	8954	12/10/2012	1.43	5/16/2014	0	0
41601	LAB	M	32306	39400	8954	12/10/2012	1.33	4/8/2014	0	0
41606	LAB	M	39601	38654	8950	12/12/2012	0.55	7/1/2013	0	0
41605	LAB	M	39601	38654	8950	12/12/2012	0.61	7/24/2013	0	0
41608	LAB	F	39601	38654	8950	12/12/2012	1.19	2/21/2014	0	0
41607	LAB	F	39601	38654	8950	12/12/2012	1.15	2/4/2014	0	0
41621	LAB	F	37451	36698	8957	12/14/2012	1.38	5/1/2014	0	0
41620	LAB	F	37451	36698	8957	12/14/2012	0.61	7/24/2013	0	0
41617	LAB	M	37451	36698	8957	12/14/2012	0.52	6/21/2013	0	0
41622	LAB	F	37451	36698	8957	12/14/2012	0.58	7/15/2013	0	0
41618	LAB	M	37451	36698	8957	12/14/2012	0.61	7/26/2013	0	0
41616	LAB	M	37451	36698	8957	12/14/2012	0.54	6/29/2013	0	0
41615	LAB	F	34416	38547	8959	12/14/2012	2.01	12/19/2014	0	0		0.28	0.3	1.3
41613	LAB	F	34416	38547	8959	12/14/2012	1.47	6/3/2014	0	0
41612	LAB	M	34416	38547	8959	12/14/2012	0.54	7/1/2013	0	0
41611	LAB	M	34416	38547	8959	12/14/2012	0.53	6/26/2013	0	0
41609	LAB	M	34416	38547	8959	12/14/2012	0.59	7/16/2013	0	0
41631	LAB	F	36971	38171	8964	12/21/2012	0.85	10/28/2013	0	0
41630	LAB	F	36971	38171	8964	12/21/2012	0.55	7/9/2013	0	0
41629	LAB	F	36971	38171	8964	12/21/2012	0.77	9/27/2013	0	0
41626	LAB	M	36971	38171	8964	12/21/2012	0.57	7/18/2013	0	0
41632	LAB	F	36971	38171	8964	12/21/2012	1.3	4/11/2014	0	0
41628	LAB	F	36971	38171	8964	12/21/2012	1.39	5/13/2014	0	0
41635	LAB	M	39601	38482	8975	12/25/2012	0.57	7/23/2013	0	0
41634	LAB	M	39601	38482	8975	12/25/2012	0.57	7/23/2013	0	0
41633	LAB	M	39601	38482	8975	12/25/2012	0.57	7/23/2013	0	0
41637	LAB	F	39601	38482	8975	12/25/2012	1.65	8/21/2014	0	0		0.35	0.32	1.58
41636	LAB	M	39601	38482	8975	12/25/2012	0.55	7/15/2013	0	0
41640	LAB	M	39780	36426	8968	1/1/2013	0.59	8/6/2013	0	0
41639	LAB	M	39780	36426	8968	1/1/2013	0.54	7/19/2013	0	0
41638	LAB	M	39780	36426	8968	1/1/2013	0.54	7/19/2013	0	0
41641	LAB	M	39780	36426	8968	1/1/2013	0.59	8/6/2013	0	0
41644	LAB	F	39780	36426	8968	1/1/2013	0.59	8/6/2013	0	0
41643	LAB	F	39780	36426	8968	1/1/2013	0.53	7/15/2013	0	0
41642	LAB	M	39780	36426	8968	1/1/2013	0.56	7/25/2013	0	0
41646	LAB	M	38680	38535	8979	1/2/2013	0.57	7/30/2013	0	0
41651	LAB	F	38680	38535	8979	1/2/2013	5.59	8/7/2018	0	0		0.43	0.42	1.44
41650	LAB	F	38680	38535	8979	1/2/2013	5.69	9/13/2018	0	0		0.34	0.27	1.44
41649	LAB	M	38680	38535	8979	1/2/2013	0.54	7/19/2013	0	0
41648	LAB	M	38680	38535	8979	1/2/2013	0.6	8/9/2013	0	0
41645	LAB	M	38680	38535	8979	1/2/2013	0.52	7/11/2013	0	0
41652	LAB	F	38680	38535	8979	1/2/2013	1.37	5/19/2014	0	0
41647	LAB	M	38680	38535	8979	1/2/2013	0.59	8/7/2013	0	0
41657	LAB	F	39601	38222	8978	1/3/2013	1.55	7/24/2014	0	0
41656	LAB	F	39601	38222	8978	1/3/2013	1.17	3/6/2014	0	0
41655	LAB	F	39601	38222	8978	1/3/2013	6.21	3/21/2019	0	0		0.39	0.37	1.37
41654	LAB	M	39601	38222	8978	1/3/2013	0.59	8/6/2013	0	0
41658	LAB	F	39601	38222	8978	1/3/2013	1.51	7/7/2014	0	0
41665	LAB	M	39601	37572	8981	1/8/2013	0.64	8/29/2013	0	0
41664	LAB	M	39601	37572	8981	1/8/2013	0.64	8/30/2013	0	0
41662	LAB	M	39601	37572	8981	1/8/2013	0.58	8/9/2013	0	0
41660	LAB	M	39601	37572	8981	1/8/2013	0.55	7/29/2013	0	0
41659	LAB	M	39601	37572	8981	1/8/2013	0.7	9/19/2013	0	0
41666	LAB	F	39601	37572	8981	1/8/2013	1.31	4/30/2014	0	0
41663	LAB	M	39601	37572	8981	1/8/2013	0.63	8/27/2013	0	0
41661	LAB	M	39601	37572	8981	1/8/2013	0.58	8/7/2013	0	0
41674	GLD	F	39036	38516	8982	1/10/2013	0.78	10/22/2013	0	0
41673	GLD	F	39036	38516	8982	1/10/2013	0.53	7/22/2013	0	0
41672	GLD	F	39036	38516	8982	1/10/2013	0.67	9/13/2013	0	0
41671	GLD	F	39036	38516	8982	1/10/2013	1.3	5/1/2014	0	0
41670	GLD	F	39036	38516	8982	1/10/2013	1.2	3/25/2014	0	0
41669	GLD	M	39036	38516	8982	1/10/2013	0.57	8/5/2013	0	0
41668	GLD	M	39036	38516	8982	1/10/2013	0.55	7/31/2013	0	0
41667	GLD	M	39036	38516	8982	1/10/2013	0.56	8/1/2013	0	0
41681	LGX	F	38512	39467	8986	1/13/2013	1.37	5/29/2014	0	0
41678	LGX	M	38512	39467	8986	1/13/2013	0.54	7/31/2013	0	0
41677	LGX	M	38512	39467	8986	1/13/2013	0.61	8/22/2013	0	0
41682	LGX	F	38512	39467	8986	1/13/2013	0.51	7/17/2013	0	0
41680	LGX	F	38512	39467	8986	1/13/2013	1.29	4/30/2014	0	0
41679	LGX	M	38512	39467	8986	1/13/2013	0.58	8/12/2013	0	0
41676	LGX	M	38512	39467	8986	1/13/2013	0.62	8/26/2013	0	0
41675	LGX	M	38512	39467	8986	1/13/2013	0.56	8/6/2013	0	0
41690	LAB	F	36971	37076	8989	1/22/2013	0.69	10/2/2013	0	0
41686	LAB	M	36971	37076	8989	1/22/2013	1.08	2/21/2014	0	0
41685	LAB	M	36971	37076	8989	1/22/2013	1.04	2/6/2014	0	0
41684	LAB	M	36971	37076	8989	1/22/2013	1.27	5/1/2014	0	0
41689	LAB	F	36971	37076	8989	1/22/2013	0.94	1/2/2014	0	0
41688	LAB	F	36971	37076	8989	1/22/2013	0.84	11/26/2013	0	0
41687	LAB	F	36971	37076	8989	1/22/2013	1.15	3/18/2014	0	0
41704	LGX	F	38212	38747	9000	1/31/2013	6.14	3/22/2019	0	0		0.34	0.28	1.54
41703	LGX	F	38212	38747	9000	1/31/2013	1.07	2/25/2014	0	0
41702	LGX	M	38212	38747	9000	1/31/2013	0.55	8/19/2013	0	0
41698	LGX	M	38212	38747	9000	1/31/2013	0.53	8/12/2013	0	0
41705	LGX	F	38212	38747	9000	1/31/2013	1.13	3/20/2014	0	0
41701	LGX	M	38212	38747	9000	1/31/2013	0.57	8/27/2013	0	0
41700	LGX	M	38212	38747	9000	1/31/2013	0.52	8/9/2013	0	0
41699	LGX	M	38212	38747	9000	1/31/2013	0.54	8/15/2013	0	0
41718	LAB	M	40039	38172	9005	2/7/2013	0.52	8/16/2013	0	0
41723	LAB	F	40039	38172	9005	2/7/2013	1.35	6/16/2014	0	0
41722	LAB	F	40039	38172	9005	2/7/2013	1.16	4/7/2014	0	0
41721	LAB	F	40039	38172	9005	2/7/2013	1.33	6/6/2014	0	0
41720	LAB	F	40039	38172	9005	2/7/2013	5.51	8/14/2018	0	0		0.36	0.34	1.34
41719	LAB	M	40039	38172	9005	2/7/2013	0.54	8/23/2013	0	0
41724	LAB	F	40039	38172	9005	2/7/2013	0.6	9/13/2013	0	0
41729	LAB	F	39780	39157	9003	2/8/2013	0.57	9/3/2013	0	0
41728	LAB	F	39780	39157	9003	2/8/2013	0.52	8/16/2013	0	0
41727	LAB	F	39780	39157	9003	2/8/2013	0.53	8/21/2013	0	0
41726	LAB	M	39780	39157	9003	2/8/2013	0.51	8/15/2013	0	0
41725	LAB	M	39780	39157	9003	2/8/2013	0.54	8/26/2013	0	0
41730	LAB	M	39780	37226	9014	2/10/2013	0.55	8/30/2013	0	0
41733	LAB	M	39780	37226	9014	2/10/2013	0.55	8/29/2013	0	0
41732	LAB	M	39780	37226	9014	2/10/2013	0.53	8/22/2013	0	0
41734	LAB	F	39780	37226	9014	2/10/2013	0.54	8/27/2013	0	0
41731	LAB	M	39780	37226	9014	2/10/2013	0.53	8/22/2013	0	0
41739	LAB	F	34581	38248	9015	2/12/2013	1.19	4/24/2014	0	0
41735	LAB	M	34581	38248	9015	2/12/2013	1.3	6/3/2014	0	0
41737	LAB	M	34581	38248	9015	2/12/2013	1.05	3/3/2014	0	0
41736	LAB	M	34581	38248	9015	2/12/2013	1.05	3/4/2014	0	0
41744	LAB	M	36971	38315	9006	2/13/2013	0.52	8/21/2013	0	0
41743	LAB	M	36971	38315	9006	2/13/2013	0.61	9/23/2013	0	0
41747	LAB	M	36971	38315	9006	2/13/2013	0.52	8/23/2013	0	0
41746	LAB	M	36971	38315	9006	2/13/2013	0.59	9/18/2013	0	0
41745	LAB	M	36971	38315	9006	2/13/2013	0.59	9/17/2013	0	0
41752	LAB	F	36971	38315	9006	2/13/2013	6.44	7/24/2019	0	0		0.36	0.34	1.34
41751	LAB	F	36971	38315	9006	2/13/2013	1.29	5/29/2014	0	0
41750	LAB	F	36971	38315	9006	2/13/2013	1.59	9/18/2014	0	0
41749	LAB	F	36971	38315	9006	2/13/2013	5.17	4/18/2018	0	0		0.34	0.32	1.4
41748	LAB	M	36971	38315	9006	2/13/2013	0.52	8/22/2013	0	0
41742	LAB	F	39601	38917	9007	2/14/2013	1.43	7/23/2014	0	0
41741	LAB	M	39601	38917	9007	2/14/2013	0.53	8/27/2013	0	0
41769	LGX	M	40076	38218	9017	2/16/2013	0.56	9/9/2013	0	0
41771	LGX	F	40076	38218	9017	2/16/2013	1.54	9/3/2014	0	0
41770	LGX	F	40076	38218	9017	2/16/2013	1.43	7/25/2014	0	0
41768	LGX	M	40076	38218	9017	2/16/2013	0.57	9/13/2013	0	0
41767	LGX	M	40076	38218	9017	2/16/2013	0.55	9/4/2013	0	0
41766	LGX	M	40076	38218	9017	2/16/2013	0.54	8/31/2013	0	0
41765	LGX	M	40076	38218	9017	2/16/2013	0.55	9/6/2013	0	0
41764	LGX	M	40076	38218	9017	2/16/2013	0.53	8/30/2013	0	0
41780	LAB	F	40129	39378	9019	2/23/2013	1.32	6/19/2014	0	0		0.76	0.73	1.31
41778	LAB	F	40129	39378	9019	2/23/2013	6.22	5/16/2019	0	0		0.34	0.34	1.28
41772	LAB	M	40129	39378	9019	2/23/2013	0.51	8/27/2013	0	0
41781	LAB	F	40129	39378	9019	2/23/2013	1.37	7/8/2014	0	0
41779	LAB	F	40129	39378	9019	2/23/2013	1.18	4/29/2014	0	0
41777	LAB	F	40129	39378	9019	2/23/2013	1.35	6/30/2014	0	0
41776	LAB	M	40129	39378	9019	2/23/2013	0.53	9/6/2013	0	0
41775	LAB	M	40129	39378	9019	2/23/2013	0.68	10/29/2013	0	0
41774	LAB	M	40129	39378	9019	2/23/2013	0.55	9/12/2013	0	0
41773	LAB	M	40129	39378	9019	2/23/2013	0.51	8/29/2013	0	0
41798	LAB	F	38652	37852	9025	3/1/2013	4.35	7/7/2017	0	0		0.46	0.37	1.37
41805	LAB	F	39780	38928	9024	3/3/2013	0.62	10/15/2013	0	0
41804	LAB	M	39780	38928	9024	3/3/2013	0.55	9/19/2013	0	0
41803	LAB	M	39780	38928	9024	3/3/2013	0.51	9/6/2013	0	0
41802	LAB	M	39780	38928	9024	3/3/2013	0.91	1/28/2014	0	0
41801	LAB	M	39780	38928	9024	3/3/2013	0.56	9/24/2013	0	0
41817	LAB	F	37002	37248	9026	3/5/2013	1.34	7/8/2014	0	0		0.35	0.36	1.25
41816	LAB	F	37002	37248	9026	3/5/2013	0.84	1/7/2014	0	0
41815	LAB	M	37002	37248	9026	3/5/2013	1.32	6/30/2014	0	0
41820	LAB	F	37002	37248	9026	3/5/2013	1.35	7/11/2014	0	0
41819	LAB	F	37002	37248	9026	3/5/2013	1.46	8/20/2014	0	0
41821	LAB	F	37002	37248	9026	3/5/2013	1.38	7/23/2014	0	0
41818	LAB	F	37002	37248	9026	3/5/2013	1.32	7/1/2014	0	0		0.37	0.36	1.26
41814	LAB	M	37002	37248	9026	3/5/2013	0.86	1/14/2014	0	0
41809	LAB	F	39601	38457	9027	3/5/2013	1.34	7/9/2014	0	0
41808	LAB	M	39601	38457	9027	3/5/2013	1.34	7/7/2014	0	0
41807	LAB	M	39601	38457	9027	3/5/2013	1.34	7/8/2014	0	0
41813	LAB	F	39601	38457	9027	3/5/2013	1	3/5/2014	0	0
41812	LAB	F	39601	38457	9027	3/5/2013	1.32	7/1/2014	0	0
41811	LAB	F	39601	38457	9027	3/5/2013	5.22	5/24/2018	0	0		0.38	0.3	1.36
41806	LAB	M	39601	38457	9027	3/5/2013	7.36	7/15/2020	0	0		0.24	0.21	1.36
41810	LAB	F	39601	38457	9027	3/5/2013	1.43	8/11/2014	0	0
41828	LAB	F	36971	36295	9029	3/6/2013	1.35	7/11/2014	0	0
41827	LAB	F	36971	36295	9029	3/6/2013	1.01	3/11/2014	0	0
41825	LAB	M	36971	36295	9029	3/6/2013	0.56	9/25/2013	0	0
41824	LAB	M	36971	36295	9029	3/6/2013	0.54	9/19/2013	0	0
41826	LAB	F	36971	36295	9029	3/6/2013	1.4	7/29/2014	0	0
41833	LAB	M	38915	38279	9028	3/8/2013	1.05	3/25/2014	0	0
41832	LAB	M	38915	38279	9028	3/8/2013	5.19	5/17/2018	0	0		0.3	0.27	1.25
41830	LAB	M	38915	38279	9028	3/8/2013	1.33	7/8/2014	0	0
41836	LAB	F	38915	38279	9028	3/8/2013	1.45	8/19/2014	0	0
41834	LAB	M	38915	38279	9028	3/8/2013	1.33	7/8/2014	0	0
41831	LAB	M	38915	38279	9028	3/8/2013	0.97	2/26/2014	0	0
41840	LAB	M	40039	38667	9033	3/13/2013	0.97	3/3/2014	0	0
41843	LAB	F	40039	38667	9033	3/13/2013	1.24	6/10/2014	0	0
41842	LAB	F	40039	38667	9033	3/13/2013	4.35	7/20/2017	0	0		0.32	0.31	1.43
41837	LAB	M	40039	38667	9033	3/13/2013	0.73	12/6/2013	0	0
41839	LAB	M	40039	38667	9033	3/13/2013	0.54	9/26/2013	0	0
41841	LAB	M	40039	38667	9033	3/13/2013	0.59	10/15/2013	0	0
41838	LAB	M	40039	38667	9033	3/13/2013	0.52	9/20/2013	0	0
41844	LAB	F	40039	38667	9033	3/13/2013	0.85	1/16/2014	0	0
41847	GLD	M	40076	35292	9030	3/14/2013	0.57	10/7/2013	0	0
41846	GLD	M	40076	35292	9030	3/14/2013	0.57	10/8/2013	0	1	1.49
41851	GLD	F	40076	35292	9030	3/14/2013	1.43	8/19/2014	0	1	1.45
41850	GLD	F	40076	35292	9030	3/14/2013	1.3	6/30/2014	0	1	1.28
41849	GLD	M	40076	35292	9030	3/14/2013	0.55	9/30/2013	0	0
41848	GLD	M	40076	35292	9030	3/14/2013	0.61	10/22/2013	0	0
41853	GLD	F	40076	35292	9030	3/14/2013	1.36	7/23/2014	0	0
41852	GLD	F	40076	35292	9030	3/14/2013	1.44	8/22/2014	0	0
41845	GLD	M	40076	35292	9030	3/14/2013	0.55	9/30/2013	0	0
41858	LAB	M	37451	36590	9031	3/16/2013	0.59	10/17/2013	0	0
41861	LAB	F	37451	36590	9031	3/16/2013	1.12	4/29/2014	0	0
41857	LAB	M	37451	36590	9031	3/16/2013	0.67	11/14/2013	0	0
41860	LAB	F	37451	36590	9031	3/16/2013	0.84	1/15/2014	0	0
41859	LAB	M	37451	36590	9031	3/16/2013	0.58	10/15/2013	0	0
41856	LAB	M	37451	36590	9031	3/16/2013	1.04	4/1/2014	0	0
41855	LAB	M	37451	36590	9031	3/16/2013	0.61	10/23/2013	0	0
41862	GLD	M	38280	35852	9032	3/19/2013	0.54	10/1/2013	0	1	1.34
41866	GLD	F	38280	35852	9032	3/19/2013	1.33	7/17/2014	0	0
41865	GLD	M	38280	35852	9032	3/19/2013	0.52	9/24/2013	0	0
41864	GLD	M	38280	35852	9032	3/19/2013	0.56	10/9/2013	0	1	1.25
41868	GLD	F	38280	35852	9032	3/19/2013	1.25	6/19/2014	0	0
41867	GLD	F	38280	35852	9032	3/19/2013	1	3/18/2014	0	0
41863	GLD	M	38280	35852	9032	3/19/2013	0.54	10/4/2013	0	0
41872	LAB	M	39662	36611	9038	3/21/2013	0.61	10/30/2013	0	0
41871	LAB	M	39662	36611	9038	3/21/2013	0.48	9/12/2013	0	0
41870	LAB	M	39662	36611	9038	3/21/2013	0.55	10/8/2013	0	1	1.24
41876	LAB	F	39662	36611	9038	3/21/2013	1.33	7/18/2014	0	0
41875	LAB	F	39662	36611	9038	3/21/2013	1.28	6/30/2014	0	1	1.33
41874	LAB	F	39662	36611	9038	3/21/2013	1.16	5/19/2014	0	1	1.41
41873	LAB	M	39662	36611	9038	3/21/2013	0.56	10/13/2013	0	0
41869	LAB	M	39662	36611	9038	3/21/2013	0.58	10/18/2013	0	0
41884	LAB	F	38141	38370	9040	3/23/2013	5.74	12/18/2018	0	0		0.34	0.31	1.41
41883	LAB	F	38141	38370	9040	3/23/2013	1.47	9/10/2014	0	0
41882	LAB	F	38141	38370	9040	3/23/2013	1.17	5/23/2014	0	0
41881	LAB	F	38141	38370	9040	3/23/2013	1.43	8/26/2014	0	0
41879	LAB	M	38141	38370	9040	3/23/2013	0.55	10/10/2013	0	0
41877	LAB	M	38141	38370	9040	3/23/2013	0.56	10/15/2013	0	0
41880	LAB	F	38141	38370	9040	3/23/2013	0.68	11/27/2013	0	0
41878	LAB	M	38141	38370	9040	3/23/2013	0.53	10/2/2013	0	0
41892	LGX	F	40076	36764	9042	3/28/2013	0.56	10/17/2013	0	0
41891	LGX	F	40076	36764	9042	3/28/2013	0.61	11/5/2013	0	0
41890	LGX	F	40076	36764	9042	3/28/2013	0.53	10/7/2013	0	0
41889	LGX	F	40076	36764	9042	3/28/2013	1.4	8/22/2014	0	0
41885	LGX	M	40076	36764	9042	3/28/2013	0.55	10/14/2013	0	0
41893	LGX	F	40076	36764	9042	3/28/2013	0.56	10/18/2013	0	0
41888	LGX	F	40076	36764	9042	3/28/2013	0.54	10/10/2013	0	0
41886	LGX	M	40076	36764	9042	3/28/2013	0.53	10/9/2013	0	0
41896	LAB	F	38652	39747	9045	3/31/2013	5.47	9/19/2018	0	0		0.26	0.32	1.38
41895	LAB	M	38652	39747	9045	3/31/2013	0.66	11/27/2013	0	0
41894	LAB	M	38652	39747	9045	3/31/2013	0.56	10/23/2013	0	0
41901	LAB	F	40129	37151	9050	3/31/2013	1.37	8/13/2014	0	0
41900	LAB	F	40129	37151	9050	3/31/2013	1.65	11/25/2014	0	0		0.37	0.33	1.29
41899	LAB	F	40129	37151	9050	3/31/2013	1.41	8/29/2014	0	0
41898	LAB	M	40129	37151	9050	3/31/2013	0.52	10/7/2013	0	0
41911	LAB	F	38539	38325	9047	4/3/2013	0.69	12/12/2013	0	0
41910	LAB	F	38539	38325	9047	4/3/2013	0.93	3/7/2014	0	0
41908	LAB	M	38539	38325	9047	4/3/2013	1.04	4/18/2014	0	0
41907	LAB	M	38539	38325	9047	4/3/2013	1.05	4/23/2014	0	0
41906	LAB	M	38539	38325	9047	4/3/2013	1.05	4/22/2014	0	0
41934	LAB	F	39601	38249	9046	4/5/2013	4.86	2/13/2018	0	0		0.28	0.27	1.24
41933	LAB	F	39601	38249	9046	4/5/2013	1.36	8/13/2014	0	0
41929	LAB	M	39601	38249	9046	4/5/2013	1.32	7/30/2014	0	0
41932	LAB	F	39601	38249	9046	4/5/2013	2.53	10/16/2015	0	0		0.27	0.26	1.37
41931	LAB	F	39601	38249	9046	4/5/2013	1.41	9/3/2014	0	0
41930	LAB	M	39601	38249	9046	4/5/2013	1.32	7/30/2014	0	0
41927	LAB	M	39601	38249	9046	4/5/2013	1.41	9/2/2014	0	0
41928	LAB	M	39601	38249	9046	4/5/2013	1.32	7/31/2014	0	0
41948	LAB	F	39127	36585	9054	4/8/2013	5.98	4/3/2019	0	0		0.36	0.34	1.32
41946	LAB	M	39127	36585	9054	4/8/2013	0.52	10/15/2013	0	0
41944	LAB	M	39127	36585	9054	4/8/2013	0.58	11/6/2013	0	0
41947	LAB	M	39127	36585	9054	4/8/2013	0.54	10/22/2013	0	0
41943	LAB	M	39127	36585	9054	4/8/2013	0.52	10/15/2013	0	0
41940	LAB	F	37451	37584	9056	4/8/2013	1.37	8/21/2014	0	0
41938	LAB	M	37451	37584	9056	4/8/2013	0.55	10/25/2013	0	1	1.35
41942	LAB	F	37451	37584	9056	4/8/2013	0.98	4/1/2014	0	0
41941	LAB	F	37451	37584	9056	4/8/2013	1.08	5/8/2014	0	0
41939	LAB	M	37451	37584	9056	4/8/2013	0.54	10/24/2013	0	0
41937	LAB	M	37451	37584	9056	4/8/2013	0.53	10/18/2013	0	0
41936	LAB	M	37451	37584	9056	4/8/2013	0.48	10/1/2013	0	0
41935	LAB	M	37451	37584	9056	4/8/2013	0.55	10/25/2013	0	0
41959	LAB	M	38915	37498	9057	4/9/2013			0	0
41958	LAB	M	38915	37498	9057	4/9/2013	0.52	10/15/2013	0	0
41957	LAB	M	38915	37498	9057	4/9/2013	0.64	11/29/2013	0	0
41956	LAB	M	38915	37498	9057	4/9/2013	0.54	10/22/2013	0	0
41961	LAB	F	38915	37498	9057	4/9/2013	0.74	1/3/2014	0	0
41960	LAB	F	38915	37498	9057	4/9/2013	1.4	9/2/2014	0	0
41949	LAB	M	40039	37857	9060	4/9/2013	0.58	11/7/2013	0	0
41954	LAB	F	40039	37857	9060	4/9/2013	1.36	8/20/2014	0	0
41953	LAB	F	40039	37857	9060	4/9/2013	0.93	3/13/2014	0	0
41952	LAB	M	40039	37857	9060	4/9/2013	0.54	10/22/2013	0	0
41951	LAB	M	40039	37857	9060	4/9/2013	0.52	10/17/2013	0	0
41950	LAB	M	40039	37857	9060	4/9/2013	0.57	11/5/2013	0	0
41955	LAB	F	40039	37857	9060	4/9/2013	1.37	8/21/2014	0	0
41968	GLD	F	39036	39104	9052	4/10/2013	1.02	4/17/2014	0	0
41967	GLD	F	39036	39104	9052	4/10/2013	1.3	7/29/2014	0	0
41966	GLD	F	39036	39104	9052	4/10/2013	0.94	3/20/2014	0	0
41965	GLD	F	39036	39104	9052	4/10/2013	1.07	5/6/2014	0	0
41964	GLD	F	39036	39104	9052	4/10/2013	1.21	6/26/2014	0	0
41962	GLD	M	39036	39104	9052	4/10/2013	0.55	10/29/2013	0	0
41976	LAB	F	36971	39697	9059	4/16/2013	0.6	11/21/2013	0	0
41975	LAB	F	36971	39697	9059	4/16/2013	0.54	11/1/2013	0	0
41973	LAB	M	36971	39697	9059	4/16/2013	0.56	11/5/2013	0	0
41972	LAB	M	36971	39697	9059	4/16/2013	0.55	11/4/2013	0	0
41971	LAB	M	36971	39697	9059	4/16/2013	0.54	10/31/2013	0	0
41974	LAB	F	36971	39697	9059	4/16/2013	0.54	10/30/2013	0	0
41970	LAB	M	36971	39697	9059	4/16/2013	0.54	11/1/2013	0	0
41969	LAB	M	36971	39697	9059	4/16/2013	0.57	11/12/2013	0	0
41981	LAB	F	33691	36532	9068	4/19/2013	1.35	8/26/2014	0	0
41980	LAB	F	33691	36532	9068	4/19/2013	5.96	4/5/2019	0	0		0.33	0.31	1.34
41982	LAB	F	33691	36532	9068	4/19/2013	0.87	3/3/2014	0	0
41979	LAB	M	33691	36532	9068	4/19/2013	1.28	7/29/2014	0	0
41978	LAB	M	33691	36532	9068	4/19/2013	0.74	1/13/2014	0	0
41988	GLD	F	38280	38694	9070	4/25/2013	1.33	8/25/2014	0	0
41986	GLD	M	38280	38694	9070	4/25/2013	1.11	6/4/2014	0	0
41985	GLD	M	38280	38694	9070	4/25/2013	0.57	11/21/2013	0	0
41984	GLD	M	38280	38694	9070	4/25/2013	0.51	10/29/2013	0	1	1.51
41990	GLD	F	38280	38694	9070	4/25/2013	1.26	7/31/2014	0	0
41989	GLD	F	38280	38694	9070	4/25/2013	0.98	4/17/2014	0	0
41987	GLD	F	38280	38694	9070	4/25/2013	1.01	4/29/2014	0	0
41983	GLD	M	38280	38694	9070	4/25/2013	1	4/24/2014	0	0
42000	LGX	F	31662	36697	9073	4/26/2013			0	0
42004	LGX	F	31662	36697	9073	4/26/2013	1.25	7/25/2014	0	0
42003	LGX	F	31662	36697	9073	4/26/2013	0.92	3/27/2014	0	0
42002	LGX	F	31662	36697	9073	4/26/2013	0.94	4/4/2014	0	0
42001	LGX	F	31662	36697	9073	4/26/2013	1.17	6/27/2014	0	0
41998	LGX	F	31662	36697	9073	4/26/2013	1.1	6/3/2014	0	0
41997	LGX	F	31662	36697	9073	4/26/2013	1.07	5/21/2014	0	0
41996	LGX	M	31662	36697	9073	4/26/2013	0.54	11/11/2013	0	0
41995	LGX	M	31662	36697	9073	4/26/2013	0.47	10/16/2013	0	0
41999	LGX	F	31662	36697	9073	4/26/2013	1.05	5/13/2014	0	0
42007	LAB	F	39127	37938	9071	4/28/2013	1.56	11/19/2014	0	0
42005	LAB	M	39127	37938	9071	4/28/2013	0.53	11/7/2013	0	0
42009	LAB	F	39127	37938	9071	4/28/2013	0.71	1/13/2014	0	0
42008	LAB	F	39127	37938	9071	4/28/2013	1.54	11/13/2014	0	0
42010	LAB	F	39127	37938	9071	4/28/2013	1	4/29/2014	0	0
42006	LAB	M	39127	37938	9071	4/28/2013	0.65	12/20/2013	0	0
42017	GLD	F	40076	36330	9074	4/29/2013	1.04	5/15/2014	0	0
42014	GLD	M	40076	36330	9074	4/29/2013	0.57	11/22/2013	0	0
42012	GLD	M	40076	36330	9074	4/29/2013	0.52	11/5/2013	0	0
42016	GLD	F	40076	36330	9074	4/29/2013	1.21	7/16/2014	0	0
42013	GLD	M	40076	36330	9074	4/29/2013	0.7	1/8/2014	0	0
42011	GLD	M	40076	36330	9074	4/29/2013	0.53	11/7/2013	0	0
42023	LAB	F	37189	38365	9077	4/29/2013	1.39	9/17/2014	0	0
42022	LAB	F	37189	38365	9077	4/29/2013	1.44	10/8/2014	0	0		0.53	0.47	1.36
42019	LAB	F	37189	38365	9077	4/29/2013	1.42	9/29/2014	0	0
42021	LAB	F	37189	38365	9077	4/29/2013	1.39	9/17/2014	0	0
42020	LAB	F	37189	38365	9077	4/29/2013	1.25	7/31/2014	0	0
42018	LAB	M	37189	38365	9077	4/29/2013	1.44	10/7/2014	0	0		0.38	0.32	1.36
42025	LAB	M	39662	37845	9076	4/30/2013	0.56	11/21/2013	0	0
42024	LAB	M	39662	37845	9076	4/30/2013	0.52	11/7/2013	0	0
42028	LAB	M	32306	40127	9079	5/5/2013	1.35	9/11/2014	0	0
42029	LAB	F	32306	40127	9079	5/5/2013	4.47	10/25/2017	0	0		0.41	0.45	1.31
42031	LAB	F	32306	40127	9079	5/5/2013	1.12	6/18/2014	0	0
42030	LAB	F	32306	40127	9079	5/5/2013	1.39	9/23/2014	0	0
42039	LAB	F	40039	37543	9082	5/6/2013	1.08	6/4/2014	0	0
42036	LAB	M	40039	37543	9082	5/6/2013	0.53	11/15/2013	0	0
42038	LAB	F	40039	37543	9082	5/6/2013	1.4	9/30/2014	0	0
42037	LAB	M	40039	37543	9082	5/6/2013	0.54	11/18/2013	0	0
42035	LAB	M	40039	37543	9082	5/6/2013	0.56	11/26/2013	0	0
42034	LAB	M	40039	37543	9082	5/6/2013	0.52	11/12/2013	0	0
42033	LAB	M	40039	37543	9082	5/6/2013	0.55	11/22/2013	0	0
42032	LAB	M	40039	37543	9082	5/6/2013	0.54	11/18/2013	0	0
42047	GLD	F	39036	40081	9088	5/12/2013	0.74	2/6/2014	0	0
42046	GLD	F	39036	40081	9088	5/12/2013	1.37	9/26/2014	0	0
42044	GLD	F	39036	40081	9088	5/12/2013	1.31	9/4/2014	0	0
42043	GLD	M	39036	40081	9088	5/12/2013	1.36	9/22/2014	0	0
42042	GLD	M	39036	40081	9088	5/12/2013	0.53	11/22/2013	0	0
42041	GLD	M	39036	40081	9088	5/12/2013	0.59	12/12/2013	0	0
42040	GLD	M	39036	40081	9088	5/12/2013	0.57	12/5/2013	0	0
42049	LAB	F	40206	40131	9091	5/14/2013	1.33	9/12/2014	0	0
42048	LAB	M	40206	40131	9091	5/14/2013	0.56	12/3/2013	0	0
42050	LAB	F	40206	40131	9091	5/14/2013	1.28	8/26/2014	0	0
42058	LAB	M	32219	37333	9098	5/15/2013	0.53	11/26/2013	0	0
42057	LAB	M	32219	37333	9098	5/15/2013	0.57	12/10/2013	0	0
42054	LAB	M	32219	37333	9098	5/15/2013	0.53	11/25/2013	0	0
42059	LAB	M	32219	37333	9098	5/15/2013	0.54	11/27/2013	0	0
42056	LAB	M	32219	37333	9098	5/15/2013	0.58	12/13/2013	0	0
42055	LAB	M	32219	37333	9098	5/15/2013	0.53	11/26/2013	0	0
42053	LAB	M	32219	37333	9098	5/15/2013	0.59	12/18/2013	0	0
42069	LAB	F	38539	40162	9104	5/16/2013	6.47	11/5/2019	0	0		0.41	0.34	1.52
42067	LAB	M	38539	40162	9104	5/16/2013	0.59	12/18/2013	0	0
42065	LAB	M	38539	40162	9104	5/16/2013	0.56	12/6/2013	0	0
42064	LAB	M	38539	40162	9104	5/16/2013	0.63	12/31/2013	0	0
42068	LAB	F	38539	40162	9104	5/16/2013	1.4	10/9/2014	0	0
42066	LAB	M	38539	40162	9104	5/16/2013	0.59	12/19/2013	0	0
42063	LAB	M	38539	40162	9104	5/16/2013	0.51	11/18/2013	0	0
42062	LAB	M	38539	40162	9104	5/16/2013	0.53	11/27/2013	0	0
42070	LAB	M	40206	37542	9107	5/18/2013	1.22	8/8/2014	0	0
42074	LAB	F	40206	37542	9107	5/18/2013	1.3	9/5/2014	0	0
42073	LAB	F	40206	37542	9107	5/18/2013	1.05	6/5/2014	0	0
42071	LAB	M	40206	37542	9107	5/18/2013	0.56	12/10/2013	0	0
42076	LAB	M	38915	39025	9100	5/19/2013	0.59	12/19/2013	0	0
42079	LAB	F	38915	39025	9100	5/19/2013	1.33	9/18/2014	0	0
42078	LAB	F	38915	39025	9100	5/19/2013	1.04	6/3/2014	0	0
42077	LAB	M	38915	39025	9100	5/19/2013	0.54	12/4/2013	0	0
42081	LAB	M	40441	35263	9112	5/22/2013	1.09	6/24/2014	0	0
42080	LAB	M	40441	35263	9112	5/22/2013	1.23	8/15/2014	0	0
42083	LAB	F	40441	35263	9112	5/22/2013	1.32	9/15/2014	0	0
42090	LGX	F	34950	36762	9110	5/26/2013	1.18	8/1/2014	0	0
42089	LGX	F	34950	36762	9110	5/26/2013	1.24	8/21/2014	0	0
42091	LGX	F	34950	36762	9110	5/26/2013	1.26	8/29/2014	0	0
42088	LGX	F	34950	36762	9110	5/26/2013	0.97	5/16/2014	0	0
42087	LGX	M	34950	36762	9110	5/26/2013	0.54	12/10/2013	0	0
42086	LGX	M	34950	36762	9110	5/26/2013	0.54	12/10/2013	0	0
42085	LGX	M	34950	36762	9110	5/26/2013	0.52	12/3/2013	0	0
42084	LGX	M	34950	36762	9110	5/26/2013	0.74	2/19/2014	0	0
42093	LAB	M	37988	35806	9115	5/28/2013	0.55	12/16/2013	0	0
42092	LAB	M	37988	35806	9115	5/28/2013	0.67	1/29/2014	0	0
42096	LAB	F	37988	35806	9115	5/28/2013			0	0
42095	LAB	F	37988	35806	9115	5/28/2013	1.16	7/25/2014	0	0
42094	LAB	M	37988	35806	9115	5/28/2013	0.56	12/17/2013	0	0
42106	LAB	F	38652	37731	9119	6/8/2013	1.3	9/26/2014	0	0
42104	LAB	F	38652	37731	9119	6/8/2013	1.48	12/2/2014	0	0
42103	LAB	F	38652	37731	9119	6/8/2013	1.05	6/25/2014	0	0
42100	LAB	M	38652	37731	9119	6/8/2013	0.51	12/12/2013	0	0
42105	LAB	F	38652	37731	9119	6/8/2013	1.46	11/24/2014	0	0
42102	LAB	F	38652	37731	9119	6/8/2013	1.45	11/21/2014	0	0
42101	LAB	F	38652	37731	9119	6/8/2013	0.58	1/7/2014	0	0
42099	LAB	M	38652	37731	9119	6/8/2013	0.53	12/18/2013	0	0
42109	LAB	M	34950	37531	9123	6/8/2013	0.52	12/16/2013	0	0
42108	LAB	M	34950	37531	9123	6/8/2013	0.55	12/26/2013	0	0
42107	LAB	M	34950	37531	9123	6/8/2013	0.58	1/6/2014	0	0
42111	LAB	M	34950	37531	9123	6/8/2013	0.66	2/5/2014	0	0
42112	LAB	M	34950	37531	9123	6/8/2013	0.59	1/9/2014	0	0
42110	LAB	M	34950	37531	9123	6/8/2013	0.53	12/18/2013	0	0
42113	LAB	F	34950	37531	9123	6/8/2013	1.19	8/18/2014	0	0
42119	LAB	F	37002	35839	9118	6/9/2013	0.54	12/24/2013	0	0
42117	LAB	M	37002	35839	9118	6/9/2013	0.55	12/27/2013	0	0
42115	LAB	M	37002	35839	9118	6/9/2013	0.58	1/6/2014	0	0
42120	LAB	F	37002	35839	9118	6/9/2013	0.52	12/17/2013	0	0
42124	LAB	M	39601	38394	9130	6/13/2013	0.57	1/8/2014	0	0
42123	LAB	M	39601	38394	9130	6/13/2013	0.52	12/19/2013	0	0
42122	LAB	M	39601	38394	9130	6/13/2013	0.61	1/22/2014	0	0
42121	LAB	M	39601	38394	9130	6/13/2013	0.56	1/2/2014	0	0
42127	LAB	F	39601	38394	9130	6/13/2013	0.82	4/9/2014	0	0
42126	LAB	F	39601	38394	9130	6/13/2013	0.8	4/3/2014	0	0
42131	LAB	M	34581	37096	9124	6/14/2013	1.32	10/9/2014	0	0
42130	LAB	M	34581	37096	9124	6/14/2013	0.97	6/5/2014	0	0
42129	LAB	M	34581	37096	9124	6/14/2013	4.46	11/28/2017	0	0		0.33	0.16	1.32
42135	LAB	F	34581	37096	9124	6/14/2013	1.22	9/3/2014	0	0
42132	LAB	M	34581	37096	9124	6/14/2013	0.74	3/12/2014	0	0
42134	LAB	F	34581	37096	9124	6/14/2013	1.28	9/25/2014	0	0
42141	LAB	F	37002	39110	9138	6/17/2013	1.41	11/14/2014	0	0
42138	LAB	F	37002	39110	9138	6/17/2013	5.49	12/13/2018	0	0		0.35	0.35	1.3
42140	LAB	F	37002	39110	9138	6/17/2013	1.41	11/14/2014	0	0
42139	LAB	F	37002	39110	9138	6/17/2013	0.64	2/5/2014	0	0
42137	LAB	M	37002	39110	9138	6/17/2013	0.62	1/28/2014	0	0
42136	LAB	M	37002	39110	9138	6/17/2013	0.61	1/24/2014	0	0
42142	LAB	M	39662	39607	9137	6/18/2013	0.51	12/23/2013	0	0
42143	LAB	M	39662	39607	9137	6/18/2013	0.77	3/27/2014	0	0
42148	LAB	F	39662	39607	9137	6/18/2013	1.4	11/10/2014	0	0
42147	LAB	F	39662	39607	9137	6/18/2013	2.88	5/4/2016	0	0		0.35	0.39	1.46
42145	LAB	F	39662	39607	9137	6/18/2013	6.17	8/20/2019	0	0		0.37	0.34	1.44
42144	LAB	F	39662	39607	9137	6/18/2013	1.51	12/23/2014	0	0
42157	LAB	F	39601	37247	9140	6/20/2013	1.38	11/6/2014	0	0		0.32	0.31	1.31
42156	LAB	F	39601	37247	9140	6/20/2013	1.43	11/25/2014	0	0
42155	LAB	F	39601	37247	9140	6/20/2013			0	0		0.38	0.4	1.31
42154	LAB	F	39601	37247	9140	6/20/2013	1.26	9/24/2014	0	0
42152	LAB	F	39601	37247	9140	6/20/2013	5.78	4/2/2019	0	0		0.33	0.33	1.3
42151	LAB	M	39601	37247	9140	6/20/2013	0.94	5/28/2014	0	0
42150	LAB	M	39601	37247	9140	6/20/2013	1.28	10/2/2014	0	0
42170	LAB	F	34416	37150	9143	6/23/2013	1.12	8/6/2014	0	0
42169	LAB	F	34416	37150	9143	6/23/2013	1.23	9/17/2014	0	0
42168	LAB	F	34416	37150	9143	6/23/2013	1.35	10/30/2014	0	0
42167	LAB	F	34416	37150	9143	6/23/2013	1.29	10/7/2014	0	0
42166	LAB	M	34416	37150	9143	6/23/2013	0.56	1/13/2014	0	0
42164	GLD	F	40076	38870	9144	6/23/2013	5.97	6/11/2019	0	0		0.32	0.39	1.45
42161	GLD	F	40076	38870	9144	6/23/2013	1.46	12/9/2014	0	0
42160	GLD	M	40076	38870	9144	6/23/2013	4.21	9/7/2017	0	0		0.36	0.36	1.45
42163	GLD	F	40076	38870	9144	6/23/2013	1.45	12/5/2014	0	0
42162	GLD	F	40076	38870	9144	6/23/2013	1.32	10/17/2014	0	0
42159	GLD	M	40076	38870	9144	6/23/2013	0.86	5/2/2014	0	0
42158	GLD	M	40076	38870	9144	6/23/2013	1.28	10/3/2014	0	0
42173	LAB	F	37451	39424	9142	6/28/2013	1.25	9/26/2014	0	0
42172	LAB	M	37451	39424	9142	6/28/2013	0.55	1/16/2014	0	0
42174	LAB	F	37451	39424	9142	6/28/2013	1.34	10/30/2014	0	0
42171	LAB	M	37451	39424	9142	6/28/2013	0.59	1/30/2014	0	0
42181	LGX	F	38512	39219	9156	7/1/2013	0.8	4/21/2014	0	0
42180	LGX	M	38512	39219	9156	7/1/2013	0.53	1/10/2014	0	0
42179	LGX	M	38512	39219	9156	7/1/2013	0.98	6/23/2014	0	0
42178	LGX	M	38512	39219	9156	7/1/2013	0.98	6/24/2014	0	0
42177	LGX	M	38512	39219	9156	7/1/2013	0.56	1/22/2014	0	0
42176	LGX	M	38512	39219	9156	7/1/2013	0.54	1/15/2014	0	0
42175	LGX	M	38512	39219	9156	7/1/2013	0.54	1/13/2014	0	0
42182	LGX	F	38512	39219	9156	7/1/2013	1.63	2/17/2015	0	0
42184	LAB	F	31462	40091	9158	7/5/2013	0.81	4/28/2014	0	0
42183	LAB	F	31462	40091	9158	7/5/2013	1	7/7/2014	0	0
42191	LAB	M	38539	40240	9166	7/9/2013	0.56	1/30/2014	0	0
42189	LAB	M	38539	40240	9166	7/9/2013	0.54	1/23/2014	0	0
42187	LAB	M	38539	40240	9166	7/9/2013	0.53	1/17/2014	0	0
42186	LAB	M	38539	40240	9166	7/9/2013	0.54	1/24/2014	0	0
42185	LAB	M	38539	40240	9166	7/9/2013	0.54	1/21/2014	0	0
42192	LAB	F	38539	40240	9166	7/9/2013	1.16	9/5/2014	0	0
42190	LAB	M	38539	40240	9166	7/9/2013	0.54	1/23/2014	0	0
42188	LAB	M	38539	40240	9166	7/9/2013	0.56	1/29/2014	0	0
42200	LAB	F	40565	35520	9161	7/11/2013	0.72	4/1/2014	0	0
42198	LAB	F	40565	35520	9161	7/11/2013	0.53	1/21/2014	0	0
42194	LAB	M	40565	35520	9161	7/11/2013	0.67	3/11/2014	0	0
42199	LAB	F	40565	35520	9161	7/11/2013	0.52	1/17/2014	0	0
42197	LAB	F	40565	35520	9161	7/11/2013	0.54	1/23/2014	0	0
42196	LAB	F	40565	35520	9161	7/11/2013	0.53	1/21/2014	0	0
42193	LAB	M	40565	35520	9161	7/11/2013	0.57	2/3/2014	0	0
42195	LAB	M	40565	35520	9161	7/11/2013	0.6	2/15/2014	0	0
42202	LAB	M	34950	36338	9162	7/11/2013			0	0		0.28	0.34	1.51
42201	LAB	M	34950	36338	9162	7/11/2013	0.97	7/1/2014	0	0
42204	LAB	F	34950	36338	9162	7/11/2013	0.55	1/28/2014	0	0
42203	LAB	F	34950	36338	9162	7/11/2013	1.39	12/2/2014	0	0
42210	LAB	M	40441	40100	9167	7/17/2013	0.59	2/16/2014	0	0
42209	LAB	M	40441	40100	9167	7/17/2013	0.67	3/19/2014	0	0
42213	LAB	F	40441	40100	9167	7/17/2013	1.32	11/10/2014	0	0
42212	LAB	F	40441	40100	9167	7/17/2013	5.89	6/6/2019	0	0		0.41	0.44	1.57
42211	LAB	F	40441	40100	9167	7/17/2013	1.15	9/11/2014	0	0
42206	LAB	M	40441	40100	9167	7/17/2013	0.61	2/26/2014	0	0
42205	LAB	M	40441	40100	9167	7/17/2013	0.79	4/30/2014	0	0
42208	LAB	M	40441	40100	9167	7/17/2013	0.67	3/18/2014	0	0
42207	LAB	M	40441	40100	9167	7/17/2013	0.56	2/7/2014	0	0
42216	LAB	M	38915	39400	9169	7/18/2013	0.92	6/18/2014	0	0
42215	LAB	M	38915	39400	9169	7/18/2013	0.71	4/2/2014	0	0
42218	LAB	F	38915	39400	9169	7/18/2013	5.89	6/7/2019	0	0		0.28	0.24	1.34
42217	LAB	F	38915	39400	9169	7/18/2013	5.79	5/2/2019	0	0		0.26	0.26	1.52
42229	LAB	F	39662	37900	9171	7/22/2013	1.46	1/6/2015	0	0
42223	LAB	M	39662	37900	9171	7/22/2013	0.72	4/10/2014	0	0
42226	LAB	F	39662	37900	9171	7/22/2013	5.99	7/19/2019	0	0		0.28	0.27	1.37
42225	LAB	F	39662	37900	9171	7/22/2013	1.4	12/17/2014	0	0
42221	LAB	M	39662	37900	9171	7/22/2013	1	7/21/2014	0	0
42228	LAB	F	39662	37900	9171	7/22/2013	1.5	1/20/2015	0	0
42227	LAB	F	39662	37900	9171	7/22/2013	1.06	8/12/2014	0	0
42224	LAB	F	39662	37900	9171	7/22/2013	1.36	12/1/2014	0	0
42222	LAB	M	39662	37900	9171	7/22/2013	0.54	2/6/2014	0	0
42236	LGX	F	40441	36327	9173	7/25/2013	1.32	11/19/2014	0	0
42234	LGX	M	40441	36327	9173	7/25/2013	0.6	2/28/2014	0	0
42233	LGX	M	40441	36327	9173	7/25/2013	0.58	2/21/2014	0	0
42232	LGX	M	40441	36327	9173	7/25/2013	0.53	2/4/2014	0	0
42230	LGX	M	40441	36327	9173	7/25/2013	1.44	1/2/2015	0	0
42239	LGX	F	40441	36327	9173	7/25/2013	0.9	6/19/2014	0	0
42238	LGX	F	40441	36327	9173	7/25/2013	1.2	10/7/2014	0	0
42237	LGX	F	40441	36327	9173	7/25/2013	1.36	12/3/2014	0	0
42231	LGX	M	40441	36327	9173	7/25/2013	0.68	3/31/2014	0	0
42241	GLD	M	40076	35914	9175	7/25/2013	0.87	6/9/2014	0	0
42250	GLD	F	40076	35914	9175	7/25/2013	0.65	3/20/2014	0	0
42249	GLD	F	40076	35914	9175	7/25/2013	1.17	9/26/2014	0	0
42248	GLD	F	40076	35914	9175	7/25/2013	1.15	9/17/2014	0	0
42247	GLD	F	40076	35914	9175	7/25/2013	1.49	1/22/2015	0	0
42246	GLD	F	40076	35914	9175	7/25/2013	0.9	6/18/2014	0	0
42243	GLD	M	40076	35914	9175	7/25/2013	0.94	7/2/2014	0	0
42242	GLD	M	40076	35914	9175	7/25/2013	1.26	10/27/2014	0	0
42240	GLD	M	40076	35914	9175	7/25/2013	0.6	2/28/2014	0	0
42254	LAB	F	38915	36700	9178	7/27/2013	5.34	11/29/2018	0	0		0.41	0.37	1.5
42253	LAB	M	38915	36700	9178	7/27/2013	0.59	2/28/2014	0	0
42252	LAB	M	38915	36700	9178	7/27/2013	0.72	4/16/2014	0	0
42251	LAB	M	38915	36700	9178	7/27/2013	0.95	7/10/2014	0	0
42255	LAB	F	38915	36700	9178	7/27/2013	1.54	2/9/2015	0	0
42274	LAB	F	40441	40136	9176	7/30/2013	1.25	10/28/2014	0	0
42275	LAB	F	40441	40136	9176	7/30/2013	0.96	7/17/2014	0	0
42273	LAB	M	40441	40136	9176	7/30/2013	0.59	3/3/2014	0	0
42271	LAB	M	40441	40136	9176	7/30/2013	0.62	3/14/2014	0	0
42263	LAB	F	39601	35544	9177	7/30/2013	4.59	3/1/2018	0	0		0.32	0.34	1.53
42261	LAB	M	39601	35544	9177	7/30/2013	0.67	4/1/2014	0	0
42260	LAB	M	39601	35544	9177	7/30/2013	4.34	11/30/2017	0	0		0.25	0.24	1.26
42259	LAB	M	39601	35544	9177	7/30/2013	1.22	10/20/2014	0	0
42262	LAB	F	39601	35544	9177	7/30/2013	1.35	12/4/2014	0	0
42265	LGX	M	40076	36051	9179	7/30/2013	0.52	2/6/2014	0	0
42268	LGX	F	40076	36051	9179	7/30/2013	2.25	10/29/2015	0	0		0.42	0.4	1.26
42264	LGX	M	40076	36051	9179	7/30/2013	0.6	3/7/2014	0	0
42270	LGX	F	40076	36051	9179	7/30/2013	1.32	11/23/2014	0	0
42269	LGX	F	40076	36051	9179	7/30/2013	1.35	12/5/2014	0	0
42267	LGX	M	40076	36051	9179	7/30/2013	0.68	4/4/2014	0	0
42266	LGX	M	40076	36051	9179	7/30/2013	0.54	2/14/2014	0	0
42280	LAB	M	40206	39390	9183	7/31/2013	0.61	3/11/2014	0	0
42278	LAB	M	40206	39390	9183	7/31/2013	0.67	4/2/2014	0	0
42282	LAB	F	40206	39390	9183	7/31/2013	1.48	1/22/2015	0	0
42279	LAB	M	40206	39390	9183	7/31/2013	0.55	2/18/2014	0	0
42277	LAB	M	40206	39390	9183	7/31/2013	0.52	2/7/2014	0	0
42289	LAB	F	33691	38397	9181	8/1/2013	1.55	2/19/2015	0	0
42288	LAB	F	33691	38397	9181	8/1/2013	6.46	1/17/2020	0	0		0.33	0.36	1.44
42285	LAB	F	33691	38397	9181	8/1/2013	1.55	2/19/2015	0	0
42286	LAB	F	33691	38397	9181	8/1/2013	1.51	2/5/2015	0	0
42287	LAB	F	33691	38397	9181	8/1/2013	1.21	10/18/2014	0	0
42284	LAB	M	33691	38397	9181	8/1/2013	1.28	11/13/2014	0	0
42296	GLD	F	40312	38283	9184	8/5/2013	1.31	11/25/2014	0	1	1.29
42290	GLD	M	40312	38283	9184	8/5/2013	1.29	11/20/2014	0	0
42295	GLD	F	40312	38283	9184	8/5/2013	3.03	8/16/2016	0	0		0.29	0.28	1.52
42294	GLD	F	40312	38283	9184	8/5/2013	1.35	12/11/2014	0	0
42293	GLD	F	40312	38283	9184	8/5/2013	1.33	12/4/2014	0	0
42292	GLD	F	40312	38283	9184	8/5/2013	1.23	10/27/2014	0	0
42291	GLD	F	40312	38283	9184	8/5/2013	1.43	1/8/2015	0	0
42313	LGX	M	37002	38743	9192	8/12/2013	0.54	2/25/2014	0	0
42319	LGX	F	37002	38743	9192	8/12/2013	1.25	11/12/2014	0	0
42318	LGX	F	37002	38743	9192	8/12/2013	1.31	12/2/2014	0	0
42317	LGX	F	37002	38743	9192	8/12/2013	1.52	2/17/2015	0	1	1.4
42307	LGX	M	37002	38743	9192	8/12/2013	0.5	2/12/2014	0	0
42316	LGX	F	37002	38743	9192	8/12/2013	1	8/11/2014	0	1	0.67
42315	LGX	M	37002	38743	9192	8/12/2013	0.53	2/20/2014	0	0
42309	LGX	M	37002	38743	9192	8/12/2013	0.61	3/21/2014	0	0
42308	LGX	M	37002	38743	9192	8/12/2013	0.5	2/10/2014	0	0
42311	LGX	M	37002	38743	9192	8/12/2013	0.68	4/18/2014	0	0
42310	LGX	M	37002	38743	9192	8/12/2013	0.5	2/12/2014	0	0
42305	LAB	F	40441	40068	9194	8/12/2013	1.38	12/30/2014	0	0
42302	LAB	M	40441	40068	9194	8/12/2013	0.5	2/12/2014	0	0
42306	LAB	F	40441	40068	9194	8/12/2013	1.31	12/4/2014	0	0
42303	LAB	M	40441	40068	9194	8/12/2013	0.48	2/5/2014	0	0
42301	LAB	M	40441	40068	9194	8/12/2013	0.54	2/25/2014	0	0
42299	LAB	M	40441	40068	9194	8/12/2013	0.52	2/17/2014	0	0
42321	LAB	M	39662	40241	9201	8/15/2013	0.76	5/19/2014	0	0
42328	LAB	F	39662	40241	9201	8/15/2013	5.48	2/6/2019	0	0		0.4	0.34	1.45
42326	LAB	F	39662	40241	9201	8/15/2013	4.71	5/1/2018	0	0		0.36	0.41	1.52
42320	LAB	M	39662	40241	9201	8/15/2013	0.51	2/18/2014	0	0
42329	LAB	F	39662	40241	9201	8/15/2013	0.77	5/23/2014	0	0
42327	LAB	F	39662	40241	9201	8/15/2013	1.47	2/4/2015	0	0
42324	LAB	F	39662	40241	9201	8/15/2013	1.56	3/9/2015	0	0
42323	LAB	F	39662	40241	9201	8/15/2013	0.77	5/22/2014	0	0
42341	LAB	F	40483	39267	9198	8/16/2013	1.45	1/29/2015	0	0
42340	LAB	F	40483	39267	9198	8/16/2013	1.35	12/22/2014	0	0
42337	LAB	M	40483	39267	9198	8/16/2013	0.63	4/3/2014	0	0
42344	LAB	F	40483	39267	9198	8/16/2013	1.33	12/16/2014	0	0
42343	LAB	F	40483	39267	9198	8/16/2013	5.28	11/28/2018	0	0		0.21	0.2	1.46
42342	LAB	F	40483	39267	9198	8/16/2013	1.66	4/13/2015	0	0		0.53	0.48	1.56
42339	LAB	F	40483	39267	9198	8/16/2013	0.62	3/31/2014	0	0
42338	LAB	M	40483	39267	9198	8/16/2013	0.53	2/26/2014	0	0
42336	LAB	F	37988	36519	9187	8/16/2013	0.99	8/14/2014	0	0
42335	LAB	F	37988	36519	9187	8/16/2013	0.95	7/30/2014	0	0
42333	LAB	M	37988	36519	9187	8/16/2013	0.65	4/9/2014	0	0
42331	LAB	M	37988	36519	9187	8/16/2013	0.59	3/20/2014	0	0
42334	LAB	F	37988	36519	9187	8/16/2013	4.98	8/8/2018	0	0		0.43	0.44	1.31
42332	LAB	M	37988	36519	9187	8/16/2013	0.61	3/25/2014	0	0
42350	GLD	F	40076	40318	9197	8/17/2013	6.86	6/25/2020	0	0
42346	GLD	M	40076	40318	9197	8/17/2013	0.54	3/4/2014	0	0
42345	GLD	M	40076	40318	9197	8/17/2013	0.57	3/13/2014	0	0
42354	GLD	F	40076	40318	9197	8/17/2013	0.93	7/22/2014	0	0
42352	GLD	F	40076	40318	9197	8/17/2013	1	8/19/2014	0	0
42351	GLD	F	40076	40318	9197	8/17/2013	0.97	8/6/2014	0	0
42349	GLD	F	40076	40318	9197	8/17/2013	1.1	9/24/2014	0	0
42348	GLD	M	40076	40318	9197	8/17/2013	0.52	2/24/2014	0	0
42357	GLD	F	38280	40033	9196	8/17/2013	1.29	12/2/2014	0	1	1.25
42366	GLD	F	38280	40033	9196	8/17/2013	0.91	7/14/2014	0	0
42365	GLD	F	38280	40033	9196	8/17/2013	1.52	2/24/2015	0	0
42364	GLD	F	38280	40033	9196	8/17/2013	0.82	6/12/2014	0	0
42362	GLD	F	38280	40033	9196	8/17/2013	1.05	9/5/2014	0	0
42361	GLD	F	38280	40033	9196	8/17/2013	0.53	2/26/2014	0	0
42360	GLD	F	38280	40033	9196	8/17/2013	1.29	12/1/2014	0	0
42359	GLD	F	38280	40033	9196	8/17/2013	0.9	7/10/2014	0	0
42358	GLD	F	38280	40033	9196	8/17/2013	1.16	10/14/2014	0	0
42356	GLD	M	38280	40033	9196	8/17/2013	1.39	1/7/2015	0	0
42377	LAB	F	39601	37819	9203	8/28/2013	5.72	5/17/2019	0	0		0.21	0.21	1.37
42376	LAB	F	39601	37819	9203	8/28/2013	1.52	3/5/2015	0	0
42375	LAB	F	39601	37819	9203	8/28/2013	1.34	12/30/2014	0	0
42374	LAB	F	39601	37819	9203	8/28/2013	1.27	12/4/2014	0	0
42372	LAB	M	39601	37819	9203	8/28/2013	0.9	7/23/2014	0	0
42371	LAB	M	39601	37819	9203	8/28/2013	1.26	12/3/2014	0	0
42373	LAB	M	39601	37819	9203	8/28/2013	1	8/28/2014	0	0
42370	LAB	M	39601	37819	9203	8/28/2013	1.26	12/3/2014	0	0
42383	LAB	F	40565	40439	9206	8/30/2013	5.69	5/9/2019	0	0		0.21	0.26	1.37
42382	LAB	M	40565	40439	9206	8/30/2013	0.59	4/3/2014	0	0
42381	LAB	M	40565	40439	9206	8/30/2013	0.63	4/17/2014	0	0
42380	LAB	M	40565	40439	9206	8/30/2013	0.51	3/3/2014	0	0
42391	LAB	F	37988	37003	9209	9/8/2013	4.24	12/6/2017	0	0		0.31	0.3	1.42
42389	LAB	F	37988	37003	9209	9/8/2013	0.97	8/27/2014	0	0
42388	LAB	F	37988	37003	9209	9/8/2013	5.55	3/29/2019	0	0		0.32	0.37	1.52
42387	LAB	F	37988	37003	9209	9/8/2013	1.06	9/29/2014	0	0
42386	LAB	M	37988	37003	9209	9/8/2013	0.56	4/1/2014	0	0
42385	LAB	M	37988	37003	9209	9/8/2013	0.53	3/21/2014	0	0
42390	LAB	F	37988	37003	9209	9/8/2013	1.27	12/15/2014	0	0
42398	LAB	F	40441	36557	9210	9/9/2013	0.66	5/9/2014	0	0
42397	LAB	F	40441	36557	9210	9/9/2013	1.26	12/12/2014	0	0
42395	LAB	M	40441	36557	9210	9/9/2013	0.87	7/23/2014	0	0
42399	LAB	F	40441	36557	9210	9/9/2013	1.04	9/25/2014	0	0
42394	LAB	M	40441	36557	9210	9/9/2013	0.97	8/28/2014	0	0
42393	LAB	M	40441	36557	9210	9/9/2013	1	9/10/2014	0	0
42392	LAB	M	40441	36557	9210	9/9/2013	0.79	6/26/2014	0	0
42404	LAB	F	40391	40464	9211	9/13/2013	5.67	5/15/2019	0	0		0.28	0.26	1.37
42403	LAB	F	40391	40464	9211	9/13/2013	1.05	10/2/2014	0	0
42401	LAB	M	40391	40464	9211	9/13/2013	0.59	4/16/2014	0	0
42411	LAB	F	40039	37086	9214	9/17/2013	1.4	2/11/2015	0	0
42410	LAB	F	40039	37086	9214	9/17/2013	1.44	2/26/2015	0	0
42409	LAB	F	40039	37086	9214	9/17/2013	1.44	2/24/2015	0	0
42408	LAB	M	40039	37086	9214	9/17/2013	0.56	4/11/2014	0	0
42406	LAB	M	40039	37086	9214	9/17/2013	0.52	3/26/2014	0	0
42417	LGX	F	37662	39465	9242	9/21/2013	0.93	8/27/2014	0	0
42416	LGX	M	37662	39465	9242	9/21/2013	0.92	8/22/2014	0	0
42415	LGX	M	37662	39465	9242	9/21/2013	0.57	4/16/2014	0	0
42412	LGX	M	37662	39465	9242	9/21/2013	0.62	5/5/2014	0	0
42421	LGX	F	37662	39465	9242	9/21/2013	0.91	8/19/2014	0	0
42420	LGX	F	37662	39465	9242	9/21/2013	0.53	4/3/2014	0	0
42419	LGX	F	37662	39465	9242	9/21/2013	0.91	8/21/2014	0	0
42418	LGX	F	37662	39465	9242	9/21/2013	0.57	4/16/2014	0	0
42414	LGX	M	37662	39465	9242	9/21/2013	0.55	4/9/2014	0	0
42413	LGX	M	37662	39465	9242	9/21/2013	0.5	3/24/2014	0	0
42430	GLD	F	40312	37668	9216	9/24/2013	1.51	3/29/2015	0	1	1.31
42427	GLD	M	40312	37668	9216	9/24/2013	0.57	4/21/2014	0	0
42424	GLD	M	40312	37668	9216	9/24/2013	0.5	3/27/2014	0	0
42423	GLD	M	40312	37668	9216	9/24/2013	0.5	3/27/2014	0	1	1.36
42431	GLD	F	40312	37668	9216	9/24/2013	1.35	1/30/2015	0	0
42428	GLD	M	40312	37668	9216	9/24/2013	0.56	4/17/2014	0	0
42426	GLD	M	40312	37668	9216	9/24/2013	0.61	5/6/2014	0	0
42425	GLD	M	40312	37668	9216	9/24/2013	0.58	4/24/2014	0	0
42422	GLD	M	40312	37668	9216	9/24/2013	0.58	4/24/2014	0	0
42433	GLD	M	38280	40319	9256	10/11/2013	0.55	4/30/2014	0	0
42440	GLD	F	38280	40319	9256	10/11/2013	1.17	12/12/2014	0	0
42439	GLD	F	38280	40319	9256	10/11/2013	0.79	7/25/2014	0	0
42438	GLD	F	38280	40319	9256	10/11/2013	0.97	9/30/2014	0	0
42437	GLD	F	38280	40319	9256	10/11/2013	0.57	5/8/2014	0	0
42436	GLD	F	38280	40319	9256	10/11/2013	1.11	11/19/2014	0	0
42435	GLD	M	38280	40319	9256	10/11/2013	0.73	7/3/2014	0	0
42434	GLD	M	38280	40319	9256	10/11/2013	0.59	5/13/2014	0	0
42432	GLD	M	38280	40319	9256	10/11/2013	0.62	5/27/2014	0	0
42445	LAB	F	40483	37152	9255	10/13/2013	0.85	8/19/2014	0	0
42444	LAB	F	40483	37152	9255	10/13/2013	1.49	4/10/2015	0	0
42443	LAB	M	40483	37152	9255	10/13/2013	0.61	5/22/2014	0	0
42447	LAB	F	40483	37152	9255	10/13/2013	1.27	1/21/2015	0	0
42446	LAB	F	40483	37152	9255	10/13/2013	1.08	11/12/2014	0	0
42441	LAB	M	40483	37152	9255	10/13/2013	0.56	5/7/2014	0	0
42449	LAB	M	33691	35563	9254	10/17/2013	0.5	4/17/2014	0	0
42448	LAB	M	33691	35563	9254	10/17/2013	0.55	5/5/2014	0	0
42453	LAB	F	33691	35563	9254	10/17/2013	0.5	4/17/2014	0	0
42452	LAB	F	33691	35563	9254	10/17/2013	0.51	4/22/2014	0	0
42451	LAB	F	33691	35563	9254	10/17/2013	1.36	2/24/2015	0	0
42461	LAB	F	40569	38370	9266	10/21/2013	1.54	5/6/2015	0	0
42460	LAB	F	40569	38370	9266	10/21/2013	1.38	3/9/2015	0	0
42459	LAB	F	40569	38370	9266	10/21/2013	1.37	3/6/2015	0	0		0.28	0.28	1.31
42456	LAB	M	40569	38370	9266	10/21/2013	0.58	5/20/2014	0	0
42455	LAB	M	40569	38370	9266	10/21/2013	0.58	5/20/2014	0	0
42454	LAB	M	40569	38370	9266	10/21/2013	0.56	5/12/2014	0	0
42457	LAB	M	40569	38370	9266	10/21/2013	0.53	5/2/2014	0	0
42458	LAB	M	40569	38370	9266	10/21/2013	0.57	5/19/2014	0	0
42472	LAB	F	39662	36019	9263	10/22/2013	1.4	3/17/2015	0	0
42471	LAB	M	39662	36019	9263	10/22/2013	0.56	5/13/2014	0	0
42470	LAB	M	39662	36019	9263	10/22/2013	0.54	5/6/2014	0	0
42474	LAB	F	39662	36019	9263	10/22/2013	1.25	1/20/2015	0	0
42473	LAB	F	39662	36019	9263	10/22/2013	1.02	10/28/2014	0	0
42469	LAB	F	40391	35646	9264	10/22/2013	0.57	5/20/2014	0	0
42466	LAB	F	40391	35646	9264	10/22/2013	1.55	5/12/2015	0	0		0.31	0.32	1.4
42462	LAB	M	40391	35646	9264	10/22/2013	0.54	5/8/2014	0	0
42465	LAB	M	40391	35646	9264	10/22/2013	0.51	4/25/2014	0	0
42464	LAB	M	40391	35646	9264	10/22/2013	0.52	5/1/2014	0	0
42463	LAB	M	40391	35646	9264	10/22/2013	0.63	6/10/2014	0	0
42468	LAB	F	40391	35646	9264	10/22/2013	0.96	10/9/2014	0	0
42467	LAB	F	40391	35646	9264	10/22/2013	0.9	9/15/2014	0	0
42481	LAB	F	40441	39484	9272	10/23/2013	0.55	5/12/2014	0	0
42476	LAB	M	40441	39484	9272	10/23/2013	0.63	6/10/2014	0	0
42479	LAB	F	40441	39484	9272	10/23/2013	1.46	4/10/2015	0	0
42478	LAB	F	40441	39484	9272	10/23/2013	1.92	9/23/2015	0	0		0.25	0.26	1.16
42480	LAB	F	40441	39484	9272	10/23/2013			0	0
42477	LAB	M	40441	39484	9272	10/23/2013	0.63	6/10/2014	0	0
42483	LAB	M	40569	37334	9259	10/24/2013	0.51	4/30/2014	0	0
42482	LAB	M	40569	37334	9259	10/24/2013	0.54	5/8/2014	0	0
42493	LAB	F	36971	35815	9271	10/26/2013	5.68	7/2/2019	0	0		0.33	0.31	1.39
42492	LAB	F	36971	35815	9271	10/26/2013	0.72	7/15/2014	0	0
42491	LAB	M	36971	35815	9271	10/26/2013	1.39	3/19/2015	0	0		0.32	0.29	0.96
42489	LAB	M	36971	35815	9271	10/26/2013	4.42	3/29/2018	0	0		0.38	0.27	0.96
42488	LAB	M	36971	35815	9271	10/26/2013	1.11	12/4/2014	0	0
42487	LAB	M	36971	35815	9271	10/26/2013	1.06	11/18/2014	0	0
42494	LAB	F	36971	35815	9271	10/26/2013	0.88	9/12/2014	0	0
42490	LAB	M	36971	35815	9271	10/26/2013	1.08	11/24/2014	0	0
42500	LAB	F	40129	38684	9268	10/27/2013	1.33	2/23/2015	0	0
42495	LAB	M	40129	38684	9268	10/27/2013	0.52	5/5/2014	0	1	1.27
42496	LAB	M	40129	38684	9268	10/27/2013	0.65	6/23/2014	0	0
42498	LAB	F	40129	38684	9268	10/27/2013	1.4	3/24/2015	0	0
42497	LAB	F	40129	38684	9268	10/27/2013	1.33	2/25/2015	0	0
42499	LAB	F	40129	38684	9268	10/27/2013	1.3	2/13/2015	0	0
42506	LAB	M	40391	39672	9281	10/30/2013	0.51	5/5/2014	0	0
42504	LAB	M	40391	39672	9281	10/30/2013	0.56	5/22/2014	0	0
42503	LAB	M	40391	39672	9281	10/30/2013	0.58	5/29/2014	0	0
42502	LAB	M	40391	39672	9281	10/30/2013	0.57	5/27/2014	0	0
42505	LAB	M	40391	39672	9281	10/30/2013	0.56	5/23/2014	0	0
42501	LAB	M	40391	39672	9281	10/30/2013	0.52	5/8/2014	0	0
42514	LAB	F	37189	39157	9285	11/3/2013	1.37	3/17/2015	0	0		0.3	0.3	1.34
42512	LAB	F	37189	39157	9285	11/3/2013	0.99	10/29/2014	0	0
42509	LAB	F	37189	39157	9285	11/3/2013	1.41	4/3/2015	0	0
42508	LAB	M	37189	39157	9285	11/3/2013	1.37	3/17/2015	0	0
42507	LAB	M	37189	39157	9285	11/3/2013	7.35	3/11/2021	0	0		0.3	0.31	1.34
42513	LAB	F	37189	39157	9285	11/3/2013	1.45	4/15/2015	0	0
42510	LAB	F	37189	39157	9285	11/3/2013	1.35	3/10/2015	0	0
42511	LAB	F	37189	39157	9285	11/3/2013	1.53	5/15/2015	0	0
42522	LAB	F	40206	36074	9289	11/8/2013	1.09	12/10/2014	0	1	1.46
42521	LAB	F	40206	36074	9289	11/8/2013	1.33	3/9/2015	0	0
42517	LAB	M	40206	36074	9289	11/8/2013	0.56	6/2/2014	0	0
42519	LAB	F	40206	36074	9289	11/8/2013	1.59	6/12/2015	0	0		0.39	0.44	1.44
42518	LAB	M	40206	36074	9289	11/8/2013	0.73	8/1/2014	0	0
42516	LAB	M	40206	36074	9289	11/8/2013	0.53	5/19/2014	0	0
42520	LAB	F	40206	36074	9289	11/8/2013	1.07	12/2/2014	0	0
42526	LAB	F	36971	37856	9300	11/16/2013	0.61	6/25/2014	0	0
42529	LAB	F	36971	37856	9300	11/16/2013	0.6	6/24/2014	0	0
42528	LAB	F	36971	37856	9300	11/16/2013	1.24	2/12/2015	0	0
42527	LAB	F	36971	37856	9300	11/16/2013			0	0
42525	LAB	M	36971	37856	9300	11/16/2013	1.32	3/12/2015	0	0
42524	LAB	M	36971	37856	9300	11/16/2013	0.61	6/26/2014	0	0
42523	LAB	M	36971	37856	9300	11/16/2013	0.53	5/27/2014	0	0
42533	LAB	F	37189	38358	9297	11/17/2013	1.41	4/17/2015	0	0
42532	LAB	M	37189	38358	9297	11/17/2013	0.47	5/9/2014	0	0
42536	LAB	F	37189	38358	9297	11/17/2013	0.95	10/30/2014	0	0
42535	LAB	F	37189	38358	9297	11/17/2013	1.08	12/15/2014	0	0
42534	LAB	F	37189	38358	9297	11/17/2013	1.05	12/4/2014	0	0
42531	LAB	M	37189	38358	9297	11/17/2013	0.55	6/6/2014	0	0
42545	LAB	F	39662	37136	9298	11/22/2013	5.65	7/18/2019	0	0		0.36	0.36	1.4
42544	LAB	F	39662	37136	9298	11/22/2013	1.49	5/19/2015	0	0
42542	LAB	F	39662	37136	9298	11/22/2013	1.45	5/4/2015	0	0
42541	LAB	F	39662	37136	9298	11/22/2013	5.52	5/30/2019	0	0		0.33	0.36	1.32
42539	LAB	M	39662	37136	9298	11/22/2013	0.68	7/29/2014	0	0
42546	LAB	F	39662	37136	9298	11/22/2013	1.38	4/9/2015	0	0
42543	LAB	F	39662	37136	9298	11/22/2013	1.41	4/20/2015	0	0
42540	LAB	M	39662	37136	9298	11/22/2013	1.46	5/11/2015	0	0
42538	LAB	F	40039	40442	9304	11/23/2013	1.01	11/26/2014	0	0
42537	LAB	F	40039	40442	9304	11/23/2013	0.54	6/10/2014	0	0
42553	LAB	F	39662	36216	9299	11/28/2013	5.06	12/19/2018	0	0		0.4	0.34	1.39
42552	LAB	F	39662	36216	9299	11/28/2013	0.82	9/23/2014	0	0
42551	LAB	M	39662	36216	9299	11/28/2013	0.57	6/26/2014	0	0
42548	LAB	M	40129	40127	9307	11/30/2013	0.52	6/9/2014	0	0
42547	LAB	M	40129	40127	9307	11/30/2013	0.56	6/24/2014	0	0
42550	LAB	F	40129	40127	9307	11/30/2013	1.35	4/6/2015	0	0
42556	LAB	M	40569	39031	9310	12/3/2013	0.55	6/23/2014	0	0
42554	LAB	M	40569	39031	9310	12/3/2013	0.55	6/23/2014	0	0
42561	LAB	F	40569	39031	9310	12/3/2013	6.67	8/4/2020	0	0		0.38	0.38	1.37
42560	LAB	M	40569	39031	9310	12/3/2013	0.54	6/18/2014	0	0
42559	LAB	M	40569	39031	9310	12/3/2013	0.54	6/19/2014	0	0
42558	LAB	M	40569	39031	9310	12/3/2013	0.82	9/29/2014	0	0
42557	LAB	M	40569	39031	9310	12/3/2013	0.55	6/23/2014	0	0
42555	LAB	M	40569	39031	9310	12/3/2013	0.58	7/2/2014	0	0
42566	LAB	F	37814	38482	9320	12/6/2013	1.32	4/2/2015	0	0
42565	LAB	M	37814	38482	9320	12/6/2013	0.55	6/26/2014	0	0
42564	LAB	M	37814	38482	9320	12/6/2013	0.57	7/2/2014	0	0
42562	LAB	M	37814	38482	9320	12/6/2013	0.53	6/16/2014	0	0
42567	LAB	F	37814	38482	9320	12/6/2013	0.73	8/28/2014	0	0
42563	LAB	M	37814	38482	9320	12/6/2013	0.53	6/17/2014	0	0
42583	LAB	M	40622	40402	9317	12/10/2013	0.57	7/8/2014	0	0
42582	LAB	M	40622	40402	9317	12/10/2013	0.52	6/17/2014	0	0
42580	LAB	M	40622	40402	9317	12/10/2013	0.6	7/16/2014	0	0
42585	LAB	F	40622	40402	9317	12/10/2013	1.38	4/28/2015	0	0
42584	LAB	M	40622	40402	9317	12/10/2013	0.5	6/12/2014	0	0
42586	LAB	F	40622	40402	9317	12/10/2013	1.35	4/16/2015	0	0
42579	LAB	M	40622	40402	9317	12/10/2013	0.56	7/3/2014	0	0
42574	LAB	M	36632	38171	9318	12/10/2013	0.54	6/25/2014	0	0
42569	LAB	M	36632	38171	9318	12/10/2013	0.52	6/19/2014	0	0
42576	LAB	F	36632	38171	9318	12/10/2013	1.42	5/13/2015	0	0
42573	LAB	M	36632	38171	9318	12/10/2013	0.52	6/18/2014	0	0
42572	LAB	M	36632	38171	9318	12/10/2013	0.53	6/23/2014	0	0
42571	LAB	M	36632	38171	9318	12/10/2013	0.5	6/12/2014	0	0
42591	GLD	M	40964	40383	9319	12/11/2013	0.59	7/14/2014	0	0
42588	GLD	M	40964	40383	9319	12/11/2013	0.59	7/14/2014	0	0
42590	GLD	M	40964	40383	9319	12/11/2013	0.56	7/3/2014	0	0
42592	GLD	F	40964	40383	9319	12/11/2013	1.12	1/23/2015	0	0
42589	GLD	M	40964	40383	9319	12/11/2013	0.61	7/23/2014	0	0
42587	LAB	M	40206	39697	9316	12/12/2013	0.52	6/20/2014	0	0
42601	LAB	F	40565	38666	9323	12/18/2013	1.37	5/1/2015	0	0
42593	LAB	M	40565	38666	9323	12/18/2013	0.57	7/14/2014	0	0
42602	LAB	F	40565	38666	9323	12/18/2013	1.24	3/17/2015	0	0
42600	LAB	F	40565	38666	9323	12/18/2013	1.33	4/16/2015	0	0
42599	LAB	F	40565	38666	9323	12/18/2013	1.01	12/23/2014	0	0
42598	LAB	F	40565	38666	9323	12/18/2013	1.01	12/22/2014	0	0
42597	LAB	F	40565	38666	9323	12/18/2013	1.36	4/29/2015	0	0
42596	LAB	F	40565	38666	9323	12/18/2013	1.09	1/19/2015	0	0
42595	LAB	M	40565	38666	9323	12/18/2013	0.54	7/2/2014	0	0
42594	LAB	M	40565	38666	9323	12/18/2013	0.57	7/15/2014	0	0
42606	LAB	F	37814	40008	9327	12/22/2013	1.29	4/7/2015	0	0
42604	LAB	F	37814	40008	9327	12/22/2013			0	0		0.31	0.3	1.39
42603	LAB	M	37814	40008	9327	12/22/2013	7.32	4/16/2021	0	0		0.26	0.23	1.38
42605	LAB	F	37814	40008	9327	12/22/2013	1.4	5/19/2015	0	0
42611	LAB	F	40391	36073	9325	12/25/2013	5.73	9/19/2019	0	0		0.33	0.31	1.32
42610	LAB	F	40391	36073	9325	12/25/2013	1.21	3/12/2015	0	0
42608	LAB	M	40391	36073	9325	12/25/2013	0.55	7/15/2014	0	0
42607	LAB	M	40391	36073	9325	12/25/2013	0.56	7/17/2014	0	0
42612	LAB	F	40391	36073	9325	12/25/2013	1.38	5/12/2015	0	0
42609	LAB	M	40391	36073	9325	12/25/2013	0.53	7/7/2014	0	0
42621	LAB	F	40129	40484	9338	1/10/2014	1.24	4/8/2015	0	0
42620	LAB	F	40129	40484	9338	1/10/2014	1.32	5/8/2015	0	0
42618	LAB	M	40129	40484	9338	1/10/2014	0.59	8/13/2014	0	0
42616	LAB	M	40129	40484	9338	1/10/2014	0.62	8/26/2014	0	1	1.3
42617	LAB	M	40129	40484	9338	1/10/2014	0.56	8/4/2014	0	0
42626	LAB	M	38915	36698	9341	1/14/2014	0.56	8/8/2014	0	0
42625	LAB	M	38915	36698	9341	1/14/2014	0.52	7/22/2014	0	0
42622	LAB	M	38915	36698	9341	1/14/2014	0.54	7/29/2014	0	1	1.28
42624	LAB	M	38915	36698	9341	1/14/2014	0.54	8/1/2014	0	0
42623	LAB	M	38915	36698	9341	1/14/2014	0.65	9/10/2014	0	0
42628	LAB	M	38946	38547	9350	1/17/2014	0.54	8/1/2014	0	0
42632	LAB	F	38946	38547	9350	1/17/2014	5.86	11/26/2019	0	0		0.26	0.34	1.42
42630	LAB	M	38946	38547	9350	1/17/2014	0.52	7/25/2014	0	0
42629	LAB	M	38946	38547	9350	1/17/2014	0.58	8/18/2014	0	0
42638	LAB	F	40565	38676	9351	1/21/2014	1.37	6/4/2015	0	0
42637	LAB	M	40565	38676	9351	1/21/2014	0.6	8/28/2014	0	0
42636	LAB	M	40565	38676	9351	1/21/2014	0.58	8/21/2014	0	0
42635	LAB	M	40565	38676	9351	1/21/2014	0.64	9/10/2014	0	0
42634	LAB	M	40565	38676	9351	1/21/2014	0.59	8/26/2014	0	0
42653	GLD	F	41149	36330	9348	1/23/2014	1.47	7/13/2015	0	0
42648	GLD	F	41149	36330	9348	1/23/2014	0.56	8/15/2014	0	0
42652	GLD	F	41149	36330	9348	1/23/2014	1.15	3/19/2015	0	0
42650	GLD	F	41149	36330	9348	1/23/2014	0.84	11/24/2014	0	0
42647	GLD	M	41149	36330	9348	1/23/2014	0.84	11/25/2014	0	0
42646	GLD	M	41149	36330	9348	1/23/2014	1.05	2/9/2015	0	0
42645	GLD	M	41149	36330	9348	1/23/2014	0.76	10/27/2014	0	0
42649	GLD	F	41149	36330	9348	1/23/2014	0.72	10/13/2014	0	0
42644	LAB	F	37451	38130	9352	1/23/2014	1.1	3/2/2015	0	0
42640	LAB	M	37451	38130	9352	1/23/2014	1.2	4/8/2015	0	0
42643	LAB	F	37451	38130	9352	1/23/2014	1.05	2/12/2015	0	0
42642	LAB	M	37451	38130	9352	1/23/2014	0.55	8/13/2014	0	0
42655	LAB	M	40483	37312	9357	1/24/2014	0.65	9/18/2014	0	0
42657	LAB	F	40483	37312	9357	1/24/2014	1.3	5/15/2015	0	0
42659	LAB	F	40483	37312	9357	1/24/2014	1.22	4/14/2015	0	0
42654	LAB	M	40483	37312	9357	1/24/2014	0.53	8/7/2014	0	0
42658	LAB	F	40483	37312	9357	1/24/2014	0.82	11/20/2014	0	0
42656	LAB	M	40483	37312	9357	1/24/2014			0	0
42668	LAB	F	40565	37218	9356	1/25/2014	0.83	11/24/2014	0	0
42665	LAB	F	40565	37218	9356	1/25/2014	1.03	2/4/2015	0	0
42664	LAB	F	40565	37218	9356	1/25/2014	1.29	5/12/2015	0	0
42661	LAB	M	40565	37218	9356	1/25/2014	0.88	12/12/2014	0	0
42662	LAB	M	40565	37218	9356	1/25/2014	0.56	8/19/2014	0	0
42667	LAB	F	40565	37218	9356	1/25/2014	1.02	2/3/2015	0	0
42666	LAB	F	40565	37218	9356	1/25/2014	1.11	3/6/2015	0	0
42663	LAB	M	40565	37218	9356	1/25/2014	0.56	8/19/2014	0	0
42660	LAB	M	40565	37218	9356	1/25/2014	0.53	8/8/2014	0	0
42675	LAB	F	40622	40616	9359	1/26/2014	1.23	4/21/2015	0	0
42674	LAB	F	40622	40616	9359	1/26/2014	1.1	3/3/2015	0	0
42671	LAB	M	40622	40616	9359	1/26/2014	0.52	8/4/2014	0	0
42670	LAB	M	40622	40616	9359	1/26/2014	0.95	1/8/2015	0	0
42669	LAB	M	40622	40616	9359	1/26/2014	0.55	8/15/2014	0	0
42673	LAB	F	40622	40616	9359	1/26/2014	1.19	4/6/2015	0	0
42672	LAB	F	40622	40616	9359	1/26/2014	1.24	4/23/2015	0	0
42681	LAB	F	40569	38172	9355	1/28/2014	5.72	10/18/2019	0	0		0.36	0.34	1.46
42680	LAB	M	40569	38172	9355	1/28/2014	0.54	8/14/2014	0	0
42683	LAB	F	40569	38172	9355	1/28/2014	1.45	7/10/2015	0	0
42679	LAB	M	40569	38172	9355	1/28/2014	0.57	8/26/2014	0	0
42678	LAB	M	40569	38172	9355	1/28/2014	0.54	8/15/2014	0	0
42677	LAB	M	40569	38172	9355	1/28/2014	0.54	8/13/2014	0	0
42676	LAB	M	40569	38172	9355	1/28/2014	0.56	8/22/2014	0	0
42690	LAB	M	37814	40494	9362	1/30/2014	0.51	8/4/2014	0	0
42691	LAB	F	37814	40494	9362	1/30/2014	1.49	7/27/2015	0	0
42688	LAB	F	40129	37572	9360	1/30/2014	1.41	6/30/2015	0	0
42687	LAB	F	40129	37572	9360	1/30/2014	4.94	1/9/2019	0	0		0.34	0.38	1.38
42689	LAB	F	40129	37572	9360	1/30/2014	1.44	7/9/2015	0	0
42685	LAB	M	40129	37572	9360	1/30/2014	0.62	9/15/2014	0	0
42684	LAB	M	40129	37572	9360	1/30/2014	0.57	8/27/2014	0	0
42698	LAB	F	40441	40415	9364	2/2/2014	1.44	7/13/2015	0	0
42696	LAB	F	40441	40415	9364	2/2/2014	1.37	6/18/2015	0	0
42695	LAB	M	40441	40415	9364	2/2/2014	0.57	8/29/2014	0	0
42694	LAB	M	40441	40415	9364	2/2/2014	0.56	8/25/2014	0	0
42697	LAB	F	40441	40415	9364	2/2/2014	1.56	8/24/2015	0	0
42699	LAB	F	40441	40415	9364	2/2/2014	0.54	8/18/2014	0	0
42708	GLD	F	41149	40081	9363	2/6/2014	1.4	7/2/2015	0	1	1.37
42702	GLD	F	41149	40081	9363	2/6/2014	4.73	11/1/2018	0	0		0.39	0.35	1.36
42700	GLD	M	41149	40081	9363	2/6/2014	1.03	2/17/2015	0	0
42707	GLD	F	41149	40081	9363	2/6/2014	1.43	7/15/2015	0	0
42706	GLD	F	41149	40081	9363	2/6/2014	1.36	6/18/2015	0	0
42704	GLD	F	41149	40081	9363	2/6/2014	1.36	6/16/2015	0	0
42703	GLD	F	41149	40081	9363	2/6/2014	1.57	9/1/2015	0	0
42701	GLD	M	41149	40081	9363	2/6/2014	0.53	8/18/2014	0	0
42705	GLD	F	41149	40081	9363	2/6/2014	1.55	8/27/2015	0	0
42712	GLD	F	40964	39039	9365	2/6/2014	0.97	1/27/2015	0	0
42709	GLD	M	40964	39039	9365	2/6/2014	0.59	9/10/2014	0	0
42713	GLD	F	40964	39039	9365	2/6/2014	1.31	5/29/2015	0	0
42711	GLD	M	40964	39039	9365	2/6/2014	0.51	8/11/2014	0	0
42710	GLD	M	40964	39039	9365	2/6/2014	0.54	8/22/2014	0	0
42717	LGX	M	40206	39467	9366	2/6/2014	0.53	8/20/2014	0	0
42716	LGX	M	40206	39467	9366	2/6/2014	0.53	8/18/2014	0	0
42715	LGX	M	40206	39467	9366	2/6/2014	0.55	8/25/2014	0	0
42714	LGX	M	40206	39467	9366	2/6/2014			0	0
42718	LGX	F	40206	39467	9366	2/6/2014	5.5	8/7/2019	0	0		0.25	0.28	1.36
42719	LGX	F	40206	39467	9366	2/6/2014	1.56	8/28/2015	0	0
42727	LAB	F	40565	38535	9371	2/10/2014	4.91	1/10/2019	0	0		0.41	0.35	1.43
42722	LAB	M	40565	38535	9371	2/10/2014	4.55	8/31/2018	0	0		0.21	0.29	1.29
42728	LAB	F	40565	38535	9371	2/10/2014	1.39	7/2/2015	0	0
42724	LAB	F	40565	38535	9371	2/10/2014	5.63	9/30/2019	0	0		0.41	0.27	1.29
42726	LAB	F	40565	38535	9371	2/10/2014	1.13	3/30/2015	0	0
42725	LAB	F	40565	38535	9371	2/10/2014	0.71	10/28/2014	0	0
42723	LAB	F	40565	38535	9371	2/10/2014	1.21	4/28/2015	0	0
42721	LAB	M	40565	38535	9371	2/10/2014	1.36	6/22/2015	0	0
42730	LAB	M	40569	36532	9377	2/10/2014	0.56	9/2/2014	0	0
42729	LAB	M	40569	36532	9377	2/10/2014	0.52	8/19/2014	0	0
42734	LAB	M	40569	36532	9377	2/10/2014	0.54	8/25/2014	0	0
42733	LAB	M	40569	36532	9377	2/10/2014	0.64	10/1/2014	0	0
42735	LAB	F	40569	36532	9377	2/10/2014	1.52	8/21/2015	0	0		0.26	0.29	1.43
42732	LAB	M	40569	36532	9377	2/10/2014	0.99	2/6/2015	0	0
42731	LAB	M	40569	36532	9377	2/10/2014	0.53	8/21/2014	0	0
42742	LAB	F	40391	38457	9370	2/11/2014			0	0
42741	LAB	F	40391	38457	9370	2/11/2014	1.34	6/16/2015	0	0
42736	LAB	M	40391	38457	9370	2/11/2014	0.52	8/20/2014	0	0
42743	LAB	F	40391	38457	9370	2/11/2014	0.54	8/28/2014	0	0
42737	LAB	M	40391	38457	9370	2/11/2014	0.61	9/22/2014	0	0
42740	LAB	F	40391	38457	9370	2/11/2014	1.39	7/2/2015	0	0
42748	LAB	F	40206	38654	9369	2/12/2014	0.56	9/4/2014	0	0
42747	LAB	F	40206	38654	9369	2/12/2014	0.6	9/18/2014	0	0
42745	LAB	M	40206	38654	9369	2/12/2014	0.68	10/17/2014	0	0
42744	LAB	M	40206	38654	9369	2/12/2014	0.52	8/21/2014	0	0
42746	LAB	F	40206	38654	9369	2/12/2014	0.52	8/21/2014	0	0
42754	LGX	F	40312	40848	9385	2/26/2014	0.57	9/22/2014	0	0
42753	LGX	F	40312	40848	9385	2/26/2014	0.62	10/9/2014	0	0
42752	LGX	F	40312	40848	9385	2/26/2014	0.52	9/5/2014	0	0
42751	LGX	M	40312	40848	9385	2/26/2014	0.51	9/2/2014	0	0
42750	LGX	M	40312	40848	9385	2/26/2014	0.53	9/8/2014	0	0
42756	LGX	F	40312	40848	9385	2/26/2014	0.58	9/25/2014	0	1	0.59
42755	LGX	F	40312	40848	9385	2/26/2014	1.07	3/25/2015	0	1	1.46
42765	LAB	F	40129	40573	9386	3/2/2014	1.36	7/10/2015	0	1	1.31
42760	LAB	M	40129	40573	9386	3/2/2014	1.11	4/10/2015	0	0
42759	LAB	M	40129	40573	9386	3/2/2014	0.56	9/22/2014	0	0
42758	LAB	M	40129	40573	9386	3/2/2014	0.53	9/12/2014	0	0
42764	LAB	F	40129	40573	9386	3/2/2014	0.67	11/3/2014	0	0
42763	LAB	F	40129	40573	9386	3/2/2014	1.42	8/3/2015	0	0
42762	LAB	F	40129	40573	9386	3/2/2014	1.45	8/14/2015	0	0
42757	LAB	M	40129	40573	9386	3/2/2014	0.6	10/7/2014	0	0
42761	LAB	M	40129	40573	9386	3/2/2014	0.51	9/3/2014	0	0
42770	LAB	F	40391	37695	9392	3/5/2014	0.56	9/24/2014	0	0
42778	LAB	F	33691	38325	9391	3/6/2014	1.42	8/5/2015	0	0
42777	LAB	F	33691	38325	9391	3/6/2014	1.68	11/11/2015	0	0
42775	LAB	M	33691	38325	9391	3/6/2014	0.52	9/11/2014	0	0
42774	LAB	M	33691	38325	9391	3/6/2014	0.53	9/15/2014	0	0
42773	LAB	M	33691	38325	9391	3/6/2014	0.58	10/3/2014	0	0
42772	LAB	M	33691	38325	9391	3/6/2014	0.52	9/11/2014	0	0
42786	LAB	F	41338	39378	9399	3/7/2014	1.11	4/16/2015	0	0
42783	LAB	F	41338	39378	9399	3/7/2014	1.45	8/20/2015	0	0
42782	LAB	F	41338	39378	9399	3/7/2014	2.91	2/1/2017	0	0		0.45	0.36	1.37
42785	LAB	F	41338	39378	9399	3/7/2014	1.18	5/11/2015	0	0
42784	LAB	F	41338	39378	9399	3/7/2014	1.36	7/16/2015	0	0
42781	LAB	M	41338	39378	9399	3/7/2014	0.95	2/16/2015	0	0
42780	LAB	M	41338	39378	9399	3/7/2014	0.57	10/1/2014	0	0
42779	LAB	M	41338	39378	9399	3/7/2014	0.59	10/10/2014	0	0
42792	LAB	F	40569	40889	9395	3/9/2014	1.51	9/11/2015	0	0
42791	LAB	F	40569	40889	9395	3/9/2014	0.95	2/18/2015	0	0
42790	LAB	F	40569	40889	9395	3/9/2014	5.26	6/13/2019	0	0		0.28	0.31	1.37
42789	LAB	F	40569	40889	9395	3/9/2014	1.46	8/26/2015	0	0		0.38	0.4	1.39
42788	LAB	M	40569	40889	9395	3/9/2014	1.49	9/4/2015	0	0
42793	LAB	M	41144	36585	9408	3/17/2014	0.6	10/23/2014	0	0
42797	LAB	F	41144	36585	9408	3/17/2014	0.97	3/6/2015	0	0
42796	LAB	M	41144	36585	9408	3/17/2014	0.54	10/1/2014	0	0
42795	LAB	M	41144	36585	9408	3/17/2014	0.61	10/27/2014	0	0
42794	LAB	M	41144	36585	9408	3/17/2014	0.54	9/30/2014	0	0
42798	LAB	M	38915	37938	9411	3/25/2014	0.65	11/18/2014	0	0
42802	LAB	F	38915	37938	9411	3/25/2014	1.23	6/18/2015	0	0
42801	LAB	F	38915	37938	9411	3/25/2014	1.04	4/9/2015	0	0
42800	LAB	F	38915	37938	9411	3/25/2014	1.05	4/14/2015	0	0
42803	LAB	F	38915	37938	9411	3/25/2014	0.86	2/3/2015	0	0
42799	LAB	M	38915	37938	9411	3/25/2014	0.56	10/14/2014	0	0
42805	LAB	M	38946	36426	9415	3/29/2014	1.06	4/19/2015	0	0
42807	LAB	F	38946	36426	9415	3/29/2014	1.42	8/28/2015	0	0
42804	LAB	M	38946	36426	9415	3/29/2014	0.61	11/5/2014	0	0
42821	LAB	F	37189	40814	9419	3/30/2014	1.45	9/10/2015	0	0		0.36	0.29	1.36
42820	LAB	F	37189	40814	9419	3/30/2014	1.42	9/1/2015	0	0
42819	LAB	M	37189	40814	9419	3/30/2014	0.58	10/27/2014	0	0
42813	GLD	F	39036	41155	9421	3/30/2014	0.72	12/18/2014	0	1	1.23
42810	GLD	M	39036	41155	9421	3/30/2014	0.54	10/14/2014	0	0
42815	GLD	F	39036	41155	9421	3/30/2014	0.97	3/20/2015	0	0
42814	GLD	F	39036	41155	9421	3/30/2014	1.08	4/28/2015	0	0
42818	GLD	F	39036	41155	9421	3/30/2014	1.04	4/15/2015	0	0
42817	GLD	F	39036	41155	9421	3/30/2014	1.12	5/14/2015	0	0
42816	GLD	F	39036	41155	9421	3/30/2014	1.02	4/8/2015	0	0
42812	GLD	M	39036	41155	9421	3/30/2014	0.58	10/27/2014	0	0
42811	GLD	M	39036	41155	9421	3/30/2014	0.55	10/17/2014	0	0
42809	GLD	M	39036	41155	9421	3/30/2014	0.56	10/20/2014	0	0
42834	LAB	F	40039	40963	9425	4/6/2014	1.33	8/3/2015	0	0
42832	LAB	F	40039	40963	9425	4/6/2014	5.8	1/24/2020	0	0		0.29	0.29	1.33
42831	LAB	F	40039	40963	9425	4/6/2014	1.38	8/24/2015	0	0
42830	LAB	M	40039	40963	9425	4/6/2014	0.57	10/31/2014	0	0
42833	LAB	F	40039	40963	9425	4/6/2014	1.02	4/14/2015	0	0
42829	LAB	M	40039	40963	9425	4/6/2014	0.55	10/24/2014	0	0
42841	LAB	F	40622	40801	9430	4/7/2014	1.36	8/18/2015	0	0
42835	LAB	M	40622	40801	9430	4/7/2014	0.62	11/18/2014	0	0
42838	LAB	M	40622	40801	9430	4/7/2014	0.7	12/18/2014	0	0
42837	LAB	M	40622	40801	9430	4/7/2014	0.52	10/14/2014	0	0
42842	LAB	F	40622	40801	9430	4/7/2014	5.6	11/13/2019	0	0		0.3	0.35	1.33
42840	LAB	F	40622	40801	9430	4/7/2014	0.95	3/20/2015	0	0
42839	LAB	F	40622	40801	9430	4/7/2014	1.45	9/17/2015	0	0
42836	LAB	M	40622	40801	9430	4/7/2014	0.58	11/4/2014	0	0
42857	LAB	F	41338	36700	9424	4/9/2014	1.3	7/27/2015	0	0
42856	LAB	F	41338	36700	9424	4/9/2014	1.4	9/1/2015	0	0
42855	LAB	F	41338	36700	9424	4/9/2014	0.65	12/2/2014	0	0
42858	LAB	F	41338	36700	9424	4/9/2014	1.3	7/28/2015	0	0
42854	LAB	F	41338	36700	9424	4/9/2014	1.21	6/24/2015	0	0
42853	LAB	F	41338	36700	9424	4/9/2014	1.3	7/27/2015	0	0
42852	LAB	M	41338	36700	9424	4/9/2014	0.63	11/26/2014	0	0
42851	LAB	M	41338	36700	9424	4/9/2014	0.55	10/27/2014	0	0
42850	LAB	F	40565	37857	9431	4/9/2014	1.03	4/21/2015	0	0
42845	LAB	M	40565	37857	9431	4/9/2014	0.52	10/15/2014	0	0
42849	LAB	F	40565	37857	9431	4/9/2014	1.17	6/10/2015	0	0
42848	LAB	F	40565	37857	9431	4/9/2014	1.05	4/28/2015	0	0
42847	LAB	F	40565	37857	9431	4/9/2014	0.85	2/13/2015	0	0
42846	LAB	F	40565	37857	9431	4/9/2014	1.02	4/15/2015	0	0
42844	LAB	M	40565	37857	9431	4/9/2014	0.54	10/23/2014	0	0
42866	LAB	F	40206	38315	9428	4/13/2014	0.64	12/2/2014	0	0
42865	LAB	F	40206	38315	9428	4/13/2014	6.24	7/9/2020	0	0		0.27	0.27	1.34
42862	LAB	F	40206	38315	9428	4/13/2014	1.39	9/3/2015	0	0
42861	LAB	M	40206	38315	9428	4/13/2014	0.54	10/29/2014	0	0
42860	LAB	M	40206	38315	9428	4/13/2014	0.51	10/15/2014	0	0
42863	LAB	F	40206	38315	9428	4/13/2014	1.33	8/13/2015	0	0
42864	LAB	F	40206	38315	9428	4/13/2014	1.4	9/8/2015	0	0
42871	LAB	M	41181	37226	9432	4/21/2014	0.62	12/2/2014	0	0
42870	LAB	M	41181	37226	9432	4/21/2014	0.53	10/31/2014	0	0
42874	LAB	F	41181	37226	9432	4/21/2014	1.19	6/30/2015	0	0
42873	LAB	F	41181	37226	9432	4/21/2014	1.17	6/22/2015	0	0
42872	LAB	F	41181	37226	9432	4/21/2014	1.39	9/10/2015	0	0
42869	LAB	M	41181	37226	9432	4/21/2014	0.53	10/31/2014	0	0
42888	LAB	M	40391	41126	9436	4/29/2014	0.54	11/14/2014	0	1	1.38
42887	LAB	M	40391	41126	9436	4/29/2014	0.68	1/2/2015	0	0
42886	LAB	M	40391	41126	9436	4/29/2014	0.54	11/12/2014	0	0
42885	LAB	M	40391	41126	9436	4/29/2014	0.59	12/2/2014	0	0
42891	LAB	F	40391	41126	9436	4/29/2014	1.45	10/12/2015	0	0
42890	LAB	F	40391	41126	9436	4/29/2014	0.65	12/22/2014	0	0
42889	LAB	M	40391	41126	9436	4/29/2014	0.54	11/13/2014	0	0
42876	LGX	M	37002	40895	9438	4/29/2014	0.52	11/4/2014	0	0
42875	LGX	M	37002	40895	9438	4/29/2014	0.62	12/11/2014	0	0
42880	LGX	M	37002	40895	9438	4/29/2014	0.56	11/21/2014	0	0
42883	LGX	F	37002	40895	9438	4/29/2014	0.52	11/4/2014	0	0
42882	LGX	F	37002	40895	9438	4/29/2014	1.14	6/19/2015	0	0
42877	LGX	M	37002	40895	9438	4/29/2014	0.54	11/11/2014	0	0
42884	LGX	F	37002	40895	9438	4/29/2014	0.52	11/6/2014	0	0
42881	LGX	F	37002	40895	9438	4/29/2014	0.64	12/18/2014	0	0
42879	LGX	M	37002	40895	9438	4/29/2014	0.58	11/26/2014	0	0
42878	LGX	M	37002	40895	9438	4/29/2014	0.54	11/11/2014	0	0
42893	LAB	M	41226	40464	9440	5/1/2014	0.55	11/19/2014	0	0
42895	LAB	F	41226	40464	9440	5/1/2014	1.44	10/8/2015	0	0
42896	LAB	M	38946	38279	9437	5/4/2014	0.55	11/20/2014	0	0
42901	LAB	F	38946	38279	9437	5/4/2014	1.21	7/21/2015	0	0
42900	LAB	F	38946	38279	9437	5/4/2014	0.98	4/28/2015	0	0
42899	LAB	M	38946	38279	9437	5/4/2014	0.53	11/13/2014	0	0
42898	LAB	M	38946	38279	9437	5/4/2014			0	0
42897	LAB	M	38946	38279	9437	5/4/2014	0.6	12/10/2014	0	0
42907	LAB	F	41181	38249	9445	5/5/2014	1.51	11/9/2015	0	0
42906	LAB	F	41181	38249	9445	5/5/2014	0.83	3/4/2015	0	0
42905	LAB	F	41181	38249	9445	5/5/2014	1.42	10/6/2015	0	0
42902	LAB	M	41181	38249	9445	5/5/2014	1.06	5/28/2015	0	0
42908	LAB	F	41181	38249	9445	5/5/2014	1.3	8/24/2015	0	0
42904	LAB	F	41181	38249	9445	5/5/2014	0.91	4/4/2015	0	0
42903	LAB	M	41181	38249	9445	5/5/2014	0.58	12/3/2014	0	0
42909	LAB	M	41144	38917	9439	5/7/2014	0.56	11/26/2014	0	0
42912	LAB	F	41144	38917	9439	5/7/2014	1.42	10/6/2015	0	0
42910	LAB	M	41144	38917	9439	5/7/2014	0.57	12/2/2014	0	0
42923	LAB	F	40569	38928	9448	5/9/2014	5.13	6/26/2019	0	0		0.22	0.3	1.4
42922	LAB	F	40569	38928	9448	5/9/2014	1.4	10/1/2015	0	0
42921	LAB	M	40569	38928	9448	5/9/2014	0.82	3/4/2015	0	0
42920	LAB	M	40569	38928	9448	5/9/2014	0.57	12/2/2014	0	0
42919	LAB	M	40569	38928	9448	5/9/2014	0.74	2/4/2015	0	0
42918	LAB	F	41338	37543	9450	5/9/2014	1.39	9/28/2015	0	0
42917	LAB	F	41338	37543	9450	5/9/2014	1.42	10/8/2015	0	0
42916	LAB	F	41338	37543	9450	5/9/2014	1.39	9/29/2015	0	1	1.37
42914	LAB	M	41338	37543	9450	5/9/2014	0.64	12/30/2014	0	0
42913	LAB	M	41338	37543	9450	5/9/2014	0.55	11/26/2014	0	0
42915	LAB	F	41338	37543	9450	5/9/2014	1.36	9/16/2015	0	0
42937	LAB	M	40391	37248	9451	5/10/2014	0.53	11/20/2014	0	1	1.28
42938	LAB	M	40391	37248	9451	5/10/2014	0.56	12/1/2014	0	0
42935	LAB	M	40391	37248	9451	5/10/2014	0.55	11/26/2014	0	0
42932	LAB	M	40391	37248	9451	5/10/2014	0.53	11/18/2014	0	1	1.19
42942	LAB	F	40391	37248	9451	5/10/2014	1.32	9/3/2015	0	0
42941	LAB	M	40391	37248	9451	5/10/2014	0.4	10/3/2014	0	0
42940	LAB	M	40391	37248	9451	5/10/2014	0.56	12/1/2014	0	0
42936	LAB	M	40391	37248	9451	5/10/2014	0.61	12/18/2014	0	0
42934	LAB	M	40391	37248	9451	5/10/2014	0.58	12/8/2014	0	0
42933	LAB	M	40391	37248	9451	5/10/2014	0.56	12/2/2014	0	0
42924	LAB	M	40622	40162	9453	5/10/2014	0.53	11/18/2014	0	0
42928	LAB	F	40622	40162	9453	5/10/2014	1.31	9/1/2015	0	0
42927	LAB	M	40622	40162	9453	5/10/2014	0.54	11/24/2014	0	0
42929	LAB	F	40622	40162	9453	5/10/2014	6.41	10/6/2020	0	0
42926	LAB	M	40622	40162	9453	5/10/2014	0.54	11/25/2014	0	0
42925	LAB	M	40622	40162	9453	5/10/2014	0.54	11/25/2014	0	0
42931	LAB	F	40622	40162	9453	5/10/2014	1.44	10/19/2015	0	0		0.43	0.5	1.31
42930	LAB	F	40622	40162	9453	5/10/2014	1.05	5/29/2015	0	0
42948	LGX	F	40964	41036	9454	5/11/2014	0.59	12/12/2014	0	0
42947	LGX	M	40964	41036	9454	5/11/2014			0	0
42946	LGX	M	40964	41036	9454	5/11/2014	0.57	12/5/2014	0	0
42945	LGX	M	40964	41036	9454	5/11/2014	0.9	4/3/2015	0	1	1.28
42944	LGX	M	40964	41036	9454	5/11/2014	0.51	11/13/2014	0	0
42943	LGX	M	40964	41036	9454	5/11/2014	0.61	12/18/2014	0	0
42957	LAB	F	40565	37731	9455	5/15/2014	1.34	9/15/2015	0	0
42952	LAB	M	40565	37731	9455	5/15/2014	0.53	11/24/2014	0	0
42951	LAB	M	40565	37731	9455	5/15/2014	0.56	12/4/2014	0	0
42954	LAB	M	40565	37731	9455	5/15/2014	0.53	11/26/2014	0	0
42958	LAB	F	40565	37731	9455	5/15/2014	1.32	9/8/2015	0	0
42956	LAB	F	40565	37731	9455	5/15/2014	1.22	8/4/2015	0	0
42955	LAB	M	40565	37731	9455	5/15/2014	0.55	12/2/2014	0	0
42953	LAB	M	40565	37731	9455	5/15/2014	0.57	12/9/2014	0	0
42963	LAB	F	40483	39025	9459	5/16/2014	1.3	9/3/2015	0	0
42962	LAB	F	40483	39025	9459	5/16/2014	1.52	11/23/2015	0	0
42961	LAB	F	40483	39025	9459	5/16/2014	1.47	11/3/2015	0	0
42959	LAB	M	40483	39025	9459	5/16/2014	0.53	11/24/2014	0	0
42964	LAB	F	40483	39025	9459	5/16/2014	1.34	9/18/2015	0	0
42960	LAB	M	40483	39025	9459	5/16/2014	0.57	12/11/2014	0	0
42970	LGX	F	41338	38218	9460	5/20/2014	1.26	8/25/2015	0	0
42969	LGX	F	41338	38218	9460	5/20/2014	1.23	8/12/2015	0	0
42968	LGX	F	41338	38218	9460	5/20/2014	1.31	9/10/2015	0	1	1.44
42966	LGX	M	41338	38218	9460	5/20/2014	0.52	11/26/2014	0	0
42965	LGX	M	41338	38218	9460	5/20/2014	0.54	12/2/2014	0	0
42971	LGX	F	41338	38218	9460	5/20/2014	1.34	9/22/2015	0	0		0.35	0.32	1.23
42967	LGX	M	41338	38218	9460	5/20/2014	0.56	12/10/2014	0	0
42975	GLD	M	19617	40318	9478	5/24/2014	1.4	10/16/2015	0	0
42981	GLD	F	19617	40318	9478	5/24/2014	1.43	10/30/2015	0	0
42978	GLD	M	19617	40318	9478	5/24/2014	1.3	9/10/2015	0	0
42973	GLD	M	19617	40318	9478	5/24/2014	0.67	1/23/2015	0	0
42972	GLD	M	19617	40318	9478	5/24/2014	6.4	10/15/2020	0	0		0.28	0.28	1.28
42976	GLD	M	19617	40318	9478	5/24/2014	1.37	10/8/2015	0	0
42980	GLD	F	19617	40318	9478	5/24/2014	1.09	6/25/2015	0	0
42979	GLD	F	19617	40318	9478	5/24/2014	1.34	9/24/2015	0	0
42977	GLD	M	19617	40318	9478	5/24/2014	0.7	2/5/2015	0	0
42974	GLD	M	19617	40318	9478	5/24/2014	1.3	9/10/2015	0	0
43002	LAB	F	41340	38365	9480	5/29/2014	1.2	8/12/2015	0	0
43001	LAB	F	41340	38365	9480	5/29/2014	5.46	11/15/2019	0	0		0.32	0.32	1.34
43000	LAB	F	41340	38365	9480	5/29/2014	1.24	8/26/2015	0	0
42998	LAB	M	41340	38365	9480	5/29/2014	0.52	12/5/2014	0	0
42996	LAB	M	41340	38365	9480	5/29/2014	0.59	12/29/2014	0	0
42999	LAB	M	41340	38365	9480	5/29/2014	0.52	12/4/2014	0	0
42997	LAB	M	41340	38365	9480	5/29/2014	0.53	12/10/2014	0	0
43008	LAB	F	41243	37076	9479	5/30/2014	1.36	10/9/2015	0	0
43007	LAB	F	41243	37076	9479	5/30/2014	1.39	10/19/2015	0	0
43003	LAB	F	41243	37076	9479	5/30/2014	5.61	1/9/2020	0	0		0.13	0.19	1.36
43006	LAB	F	41243	37076	9479	5/30/2014	1.37	10/12/2015	0	0
43005	LAB	F	41243	37076	9479	5/30/2014	1.4	10/23/2015	0	0
43004	LAB	F	41243	37076	9479	5/30/2014	0.91	4/27/2015	0	0
43012	GLD	M	8437	38283	9477	6/2/2014	1.27	9/9/2015	0	1	1.26
43011	GLD	M	8437	38283	9477	6/2/2014	0.87	4/14/2015	0	1	1.46
43010	GLD	M	8437	38283	9477	6/2/2014	1.17	8/3/2015	0	1	1.15
43014	GLD	F	8437	38283	9477	6/2/2014	1.33	9/30/2015	0	0
43013	GLD	M	8437	38283	9477	6/2/2014	0.87	4/17/2015	0	1	1.04
43009	GLD	M	8437	38283	9477	6/2/2014	0.89	4/22/2015	0	0
43027	LAB	M	38915	38326	9501	6/11/2014	0.61	1/20/2015	0	0
43030	LAB	F	38915	38326	9501	6/11/2014	0.69	2/19/2015	0	0
43033	LAB	F	41144	40131	9504	6/14/2014	1.31	10/6/2015	0	0
43032	LAB	M	41144	40131	9504	6/14/2014	0.57	1/7/2015	0	0
43035	LAB	F	41144	40131	9504	6/14/2014	1.18	8/19/2015	0	0
43034	LAB	F	41144	40131	9504	6/14/2014	0.54	12/29/2014	0	0
43043	LAB	F	41226	40439	9505	6/17/2014	1.45	11/30/2015	0	0
43042	LAB	F	41226	40439	9505	6/17/2014	5.48	12/10/2019	0	0		0.3	0.31	1.31
43036	LAB	M	41226	40439	9505	6/17/2014	0.56	1/6/2015	0	0
43040	LAB	F	41226	40439	9505	6/17/2014	1.22	9/4/2015	0	0
43041	LAB	F	41226	40439	9505	6/17/2014	1.5	12/18/2015	0	0
43039	LAB	F	41226	40439	9505	6/17/2014	1.36	10/26/2015	0	0
43038	LAB	M	41226	40439	9505	6/17/2014	0.51	12/22/2014	0	0
43037	LAB	M	41226	40439	9505	6/17/2014	0.58	1/15/2015	0	0
43049	LAB	F	41340	39747	9509	6/20/2014	1.33	10/19/2015	0	0
43048	LAB	M	41340	39747	9509	6/20/2014	0.56	1/12/2015	0	0
43047	LAB	M	41340	39747	9509	6/20/2014	0.64	2/10/2015	0	0
43046	LAB	M	41340	39747	9509	6/20/2014	0.57	1/15/2015	0	0
43045	LAB	M	41340	39747	9509	6/20/2014	0.54	1/2/2015	0	0
43044	LAB	M	41340	39747	9509	6/20/2014	0.56	1/9/2015	0	0
43053	LAB	F	40206	41208	9512	6/24/2014	1.34	10/27/2015	0	0
43051	LAB	M	40206	41208	9512	6/24/2014	0.75	3/25/2015	0	0
43050	LAB	M	40206	41208	9512	6/24/2014	0.54	1/7/2015	0	0
43052	LAB	F	40206	41208	9512	6/24/2014	1.4	11/19/2015	0	0		0.51	0.41	1.31
43057	LAB	M	41144	40240	9519	6/27/2014	0.54	1/12/2015	0	0
43059	LAB	M	41144	40240	9519	6/27/2014	0.68	3/3/2015	0	0
43062	LAB	F	41144	40240	9519	6/27/2014	1.46	12/14/2015	0	0
43060	LAB	M	41144	40240	9519	6/27/2014	0.59	1/30/2015	0	0
43058	LAB	M	41144	40240	9519	6/27/2014	0.53	1/8/2015	0	0
43056	LAB	M	41144	40240	9519	6/27/2014	0.56	1/16/2015	0	0
43061	LAB	F	41144	40240	9519	6/27/2014	1.05	7/14/2015	0	0
43071	LGX	F	38212	36327	9522	6/28/2014	6.22	9/15/2020	0	0		0.18	0.17	1.37
43070	LGX	F	38212	36327	9522	6/28/2014	1.39	11/17/2015	0	0
43067	LGX	F	38212	36327	9522	6/28/2014	1.43	12/4/2015	0	0
43068	LGX	F	38212	36327	9522	6/28/2014	1.43	12/3/2015	0	0
43066	LGX	F	38212	36327	9522	6/28/2014	1.43	12/1/2015	0	0
43065	LGX	M	38212	36327	9522	6/28/2014	0.54	1/13/2015	0	0
43064	LGX	M	38212	36327	9522	6/28/2014	1.02	7/6/2015	0	0
43063	LGX	M	38212	36327	9522	6/28/2014	0.57	1/21/2015	0	0
43069	LGX	F	38212	36327	9522	6/28/2014	1.41	11/25/2015	0	0
43076	LAB	F	41226	36216	9520	7/1/2014	4.79	4/16/2019	0	0		0.41	0.46	1.36
43074	LAB	M	41226	36216	9520	7/1/2014	0.56	1/21/2015	0	0
43077	LAB	F	41226	36216	9520	7/1/2014	1.06	7/23/2015	0	0
43075	LAB	F	41226	36216	9520	7/1/2014	1.23	9/24/2015	0	0
43073	LGX	F	40076	40442	9524	7/1/2014	0.81	4/22/2015	0	0
43072	LGX	M	40076	40442	9524	7/1/2014	0.54	1/15/2015	0	0
43084	LAB	M	41338	41114	9523	7/4/2014	0.55	1/22/2015	0	0
43083	LAB	M	41338	41114	9523	7/4/2014	0.53	1/15/2015	0	0
43081	LAB	M	41338	41114	9523	7/4/2014	0.56	1/23/2015	0	0
43094	LAB	F	40206	40091	9530	7/7/2014	0.73	4/1/2015	0	0
43093	LAB	F	40206	40091	9530	7/7/2014	0.89	5/28/2015	0	0
43092	LAB	F	40206	40091	9530	7/7/2014	0.89	5/27/2015	0	0
43089	LAB	F	40206	40091	9530	7/7/2014	1.04	7/21/2015	0	0
43087	LAB	M	40206	40091	9530	7/7/2014	0.54	1/20/2015	0	0
43090	LAB	F	40206	40091	9530	7/7/2014	0.73	3/31/2015	0	0
43096	LAB	M	41243	38394	9527	7/8/2014	0.94	6/17/2015	0	0
43095	LAB	M	41243	38394	9527	7/8/2014	0.92	6/9/2015	0	0
43100	LAB	F	41243	38394	9527	7/8/2014	1.31	10/28/2015	0	0
43098	LAB	F	41243	38394	9527	7/8/2014	1.1	8/12/2015	0	0
43097	LAB	M	41243	38394	9527	7/8/2014	0.67	3/9/2015	0	0
43115	LAB	F	41338	39607	9528	7/10/2014	1.19	9/16/2015	0	0
43114	LAB	F	41338	39607	9528	7/10/2014	1.37	11/24/2015	0	0
43113	LAB	F	41338	39607	9528	7/10/2014	1.4	12/4/2015	0	0
43112	LAB	M	41338	39607	9528	7/10/2014	0.53	1/19/2015	0	0
43121	LAB	M	41144	37542	9532	7/15/2014	0.9	6/8/2015	0	0
43119	LAB	M	41144	37542	9532	7/15/2014	0.52	1/20/2015	0	0
43118	LAB	M	41144	37542	9532	7/15/2014	0.48	1/8/2015	0	0
43122	LAB	F	41144	37542	9532	7/15/2014	0.84	5/19/2015	0	0
43120	LAB	M	41144	37542	9532	7/15/2014	0.79	4/28/2015	0	0
43117	LAB	M	41144	37542	9532	7/15/2014	0.56	2/4/2015	0	0
43128	LAB	F	40483	38358	9535	7/15/2014	0.56	2/6/2015	0	1	0.56
43125	LAB	F	40483	38358	9535	7/15/2014	0.56	2/3/2015	0	0
43124	LAB	M	40483	38358	9535	7/15/2014	0.5	1/15/2015	0	0
43123	LAB	M	40483	38358	9535	7/15/2014	0.54	1/27/2015	0	0
43129	LAB	M	34950	40879	9536	7/16/2014	6.02	7/23/2020	0	0		0.22	0.22	1.34
43132	LAB	M	34950	40879	9536	7/16/2014	1.36	11/25/2015	0	0
43130	LAB	M	34950	40879	9536	7/16/2014	1.08	8/13/2015	0	0
43133	LAB	F	34950	40879	9536	7/16/2014	3.86	5/25/2018	0	0		0.3	0.27	1.61
43141	LAB	F	38946	37333	9534	7/20/2014	1.27	10/27/2015	0	0
43142	LAB	F	38946	37333	9534	7/20/2014	1.19	9/29/2015	0	0
43140	LAB	F	38946	37333	9534	7/20/2014	1.28	10/30/2015	0	0
43139	LAB	M	38946	37333	9534	7/20/2014	0.51	1/21/2015	0	0
43136	LAB	F	40569	40100	9537	7/20/2014	5.99	7/17/2020	0	0		0.27	0.26	1.37
43135	LAB	F	40569	40100	9537	7/20/2014	1.42	12/21/2015	0	0		0.38	0.41	1.33
43134	LAB	M	40569	40100	9537	7/20/2014	2.97	7/10/2017	0	0		0.23	0.21	1.37
43198	LGX	F	38868	38747	9538	7/23/2014	1.29	11/5/2015	0	0
43193	LGX	M	38868	38747	9538	7/23/2014	0.77	4/30/2015	0	0
43192	LGX	M	38868	38747	9538	7/23/2014	8.66	3/21/2023	0	0		0.37	0.36	1.36
43197	LGX	F	38868	38747	9538	7/23/2014	1.36	11/30/2015	0	0
43195	LGX	M	38868	38747	9538	7/23/2014	0.55	2/9/2015	0	0
43194	LGX	M	38868	38747	9538	7/23/2014	0.56	2/13/2015	0	0
43200	LAB	M	40569	37086	9544	7/25/2014	0.61	3/3/2015	0	0
43199	LAB	M	40569	37086	9544	7/25/2014	0.55	2/10/2015	0	0
43202	LAB	F	40569	37086	9544	7/25/2014	1.25	10/23/2015	0	0
43201	LAB	M	40569	37086	9544	7/25/2014	0.53	2/4/2015	0	0
43235	LAB	F	41340	39267	9547	8/3/2014	5.03	8/16/2019	0	0		0.32	0.26	1.29
43234	LAB	F	41340	39267	9547	8/3/2014	1.25	11/2/2015	0	0		0.29	0.31	0.89
43232	LAB	M	41340	39267	9547	8/3/2014	0.49	1/29/2015	0	0
43231	LAB	M	41340	39267	9547	8/3/2014	0.55	2/20/2015	0	1	5.28
43230	LAB	M	41340	39267	9547	8/3/2014	0.53	2/13/2015	0	0
43233	LAB	M	41340	39267	9547	8/3/2014	0.53	2/11/2015	0	0
43226	LGX	F	41149	39219	9548	8/3/2014	4	8/3/2018	0	0		0.55	0.59	1.54
43225	LGX	F	41149	39219	9548	8/3/2014	1.53	2/12/2016	0	0
43224	LGX	M	41149	39219	9548	8/3/2014	0.77	5/12/2015	0	0
43221	LGX	M	41149	39219	9548	8/3/2014	0.56	2/25/2015	0	0
43227	LGX	F	41149	39219	9548	8/3/2014	1.33	12/1/2015	0	0
43228	LGX	F	41149	39219	9548	8/3/2014	1.45	1/15/2016	0	0
43223	LGX	M	41149	39219	9548	8/3/2014	0.6	3/9/2015	0	0
43222	LGX	M	41149	39219	9548	8/3/2014	0.56	2/24/2015	0	0
43219	LGX	F	41243	39104	9549	8/3/2014	1.56	2/22/2016	0	0
43220	LGX	F	41243	39104	9549	8/3/2014	1.1	9/9/2015	0	0
43218	LGX	F	41243	39104	9549	8/3/2014	1.44	1/11/2016	0	0
43216	LGX	M	41243	39104	9549	8/3/2014	0.54	2/17/2015	0	0
43217	LGX	M	41243	39104	9549	8/3/2014	0.55	2/19/2015	0	0
43215	LGX	M	41243	39104	9549	8/3/2014	0.5	2/3/2015	0	0
43241	LAB	F	41181	37096	9546	8/7/2014	0.56	2/26/2015	0	0
43237	LAB	M	41181	37096	9546	8/7/2014	0.53	2/16/2015	0	0
43239	LAB	M	41181	37096	9546	8/7/2014	0.55	2/25/2015	0	0
43238	LAB	M	41181	37096	9546	8/7/2014	0.55	2/25/2015	0	0
43243	LAB	F	41181	37096	9546	8/7/2014	0.7	4/20/2015	0	0
43242	LAB	F	41181	37096	9546	8/7/2014	0.9	6/30/2015	0	0
43240	LAB	F	41181	37096	9546	8/7/2014	0.91	7/7/2015	0	0
43236	LAB	M	41181	37096	9546	8/7/2014	0.53	2/16/2015	0	0
43248	LAB	F	41226	39400	9553	8/15/2014	1.36	12/23/2015	0	0
43247	LAB	F	41226	39400	9553	8/15/2014	5.99	8/12/2020	0	0		0.29	0.27	1.32
43246	LAB	M	41226	39400	9553	8/15/2014	1.44	1/22/2016	0	0
43245	LAB	M	41226	39400	9553	8/15/2014	1.07	9/10/2015	0	0
43255	GLD	F	40076	41152	9552	8/17/2014	1.33	12/17/2015	0	0
43254	GLD	F	40076	41152	9552	8/17/2014	1.22	11/7/2015	0	0
43253	GLD	F	40076	41152	9552	8/17/2014	1.56	3/7/2016	0	0
43251	GLD	M	40076	41152	9552	8/17/2014	0.54	3/2/2015	0	0
43250	GLD	M	40076	41152	9552	8/17/2014	0.54	3/3/2015	0	0
43252	GLD	M	40076	41152	9552	8/17/2014	0.51	2/19/2015	0	0
43261	LAB	F	38946	40068	9555	8/22/2014	1.26	11/24/2015	0	0
43257	LAB	M	38946	40068	9555	8/22/2014	0.55	3/10/2015	0	0
43260	LAB	F	38946	40068	9555	8/22/2014	1.32	12/16/2015	0	0
43265	LAB	M	37002	40136	9557	8/24/2014	0.56	3/17/2015	0	0
43264	LAB	M	37002	40136	9557	8/24/2014	0.51	2/27/2015	0	0
43266	LAB	F	37002	40136	9557	8/24/2014	0.68	5/1/2015	0	0
43284	LAB	F	40206	37003	9556	8/25/2014	1.31	12/16/2015	0	0
43283	LAB	F	40206	37003	9556	8/25/2014	1.27	12/3/2015	0	0
43280	LAB	F	40206	37003	9556	8/25/2014	1.25	11/23/2015	0	0
43277	LAB	M	40206	37003	9556	8/25/2014	1.29	12/10/2015	0	0
43282	LAB	F	40206	37003	9556	8/25/2014	1.37	1/7/2016	0	0
43281	LAB	F	40206	37003	9556	8/25/2014	1.34	12/26/2015	0	0
43279	LAB	F	40206	37003	9556	8/25/2014	1.31	12/15/2015	0	0
43278	LAB	M	40206	37003	9556	8/25/2014	1.29	12/9/2015	0	0
43276	LAB	M	40206	37003	9556	8/25/2014	1.29	12/9/2015	0	0
43271	GLD	F	40964	38870	9559	8/25/2014	1.29	12/10/2015	0	0
43269	GLD	M	40964	38870	9559	8/25/2014	0.51	2/26/2015	0	0
43272	GLD	F	40964	38870	9559	8/25/2014	0.53	3/5/2015	0	0
43270	GLD	M	40964	38870	9559	8/25/2014	0.69	5/4/2015	0	0
43268	GLD	M	40964	38870	9559	8/25/2014	0.51	2/27/2015	0	0
43291	LGX	F	38680	39465	9567	8/28/2014	2.49	2/23/2017	0	0		0.35	0.35	1.28
43287	LGX	M	38680	39465	9567	8/28/2014	0.59	3/30/2015	0	0
43286	LGX	M	38680	39465	9567	8/28/2014	0.53	3/10/2015	0	0
43285	LGX	M	38680	39465	9567	8/28/2014	0.56	3/19/2015	0	0
43290	LGX	F	38680	39465	9567	8/28/2014	1.3	12/14/2015	0	0
43288	LGX	F	38680	39465	9567	8/28/2014	1.49	2/22/2016	0	0
43289	LGX	F	38680	39465	9567	8/28/2014	1.21	11/12/2015	0	0
43296	LAB	F	41338	37819	9565	8/31/2014	1.33	12/30/2015	0	0
43297	LAB	F	41338	37819	9565	8/31/2014	1.77	6/9/2016	0	0
43295	LAB	F	41338	37819	9565	8/31/2014	1.74	5/26/2016	0	0		0.26	0.23	1.26
43294	LAB	F	41338	37819	9565	8/31/2014	1.37	1/15/2016	0	0		0.47	0.41	1.2
43293	LAB	F	41338	37819	9565	8/31/2014	1.3	12/17/2015	0	0
43302	LAB	M	41144	38667	9570	8/31/2014	0.52	3/10/2015	0	0
43298	LAB	M	41144	38667	9570	8/31/2014	0.52	3/10/2015	0	0
43303	LAB	M	41144	38667	9570	8/31/2014	0.57	3/27/2015	0	0
43301	LAB	M	41144	38667	9570	8/31/2014	0.54	3/17/2015	0	0
43299	LAB	M	41144	38667	9570	8/31/2014	0.93	8/4/2015	0	0
43304	LAB	F	41144	38667	9570	8/31/2014	1.17	11/3/2015	0	0
43300	LAB	M	41144	38667	9570	8/31/2014	0.51	3/6/2015	0	0
43312	LAB	M	40483	39424	9568	9/1/2014	0.56	3/25/2015	0	0
43311	LAB	M	40483	39424	9568	9/1/2014	0.54	3/17/2015	0	0
43305	LAB	M	40483	39424	9568	9/1/2014	0.51	3/5/2015	0	0
43313	LAB	F	40483	39424	9568	9/1/2014	1.46	2/17/2016	0	0
43310	LAB	M	40483	39424	9568	9/1/2014	0.66	4/30/2015	0	0
43309	LAB	M	40483	39424	9568	9/1/2014	0.58	4/2/2015	0	0
43307	LAB	M	40483	39424	9568	9/1/2014	0.54	3/18/2015	0	0
43306	LAB	M	40483	39424	9568	9/1/2014	0.52	3/10/2015	0	0
43308	LAB	M	40483	39424	9568	9/1/2014	0.58	3/31/2015	0	0
43319	LAB	F	41338	40484	9569	9/3/2014	5.25	12/5/2019	0	0		0.23	0.22	1.28
43316	LAB	F	41338	40484	9569	9/3/2014	1.3	12/22/2015	0	0
43315	LAB	M	41338	40484	9569	9/3/2014	0.6	4/10/2015	0	1	1.68
43320	LAB	F	41338	40484	9569	9/3/2014	1.26	12/9/2015	0	0
43318	LAB	F	41338	40484	9569	9/3/2014	0.82	6/29/2015	0	0
43317	LAB	F	41338	40484	9569	9/3/2014	1.27	12/11/2015	0	0
43314	LAB	M	41338	40484	9569	9/3/2014	0.61	4/14/2015	0	0
43327	LAB	F	41226	39697	9563	9/4/2014	1.28	12/17/2015	0	0
43326	LAB	F	41226	39697	9563	9/4/2014	1.28	12/15/2015	0	0
43323	LAB	M	41226	39697	9563	9/4/2014	0.59	4/8/2015	0	0
43321	LAB	M	41226	39697	9563	9/4/2014	0.54	3/20/2015	0	0
43325	LAB	F	41226	39697	9563	9/4/2014	0.88	7/23/2015	0	0
43324	LAB	F	41226	39697	9563	9/4/2014	1.18	11/9/2015	0	0
43322	LAB	M	41226	39697	9563	9/4/2014	0.59	4/6/2015	0	0
43334	GLD	F	40964	41505	9576	9/7/2014	1.15	11/2/2015	0	0
43331	GLD	M	40964	41505	9576	9/7/2014	0.56	3/30/2015	0	0
43330	GLD	M	40964	41505	9576	9/7/2014	0.87	7/23/2015	0	1	1.33
43329	GLD	M	40964	41505	9576	9/7/2014	0.54	3/23/2015	0	0
43328	GLD	M	40964	41505	9576	9/7/2014	0.57	4/3/2015	0	0
43335	GLD	F	40964	41505	9576	9/7/2014	1.2	11/19/2015	0	0
43332	GLD	M	40964	41505	9576	9/7/2014	1.14	10/27/2015	0	0
43341	GLD	F	40076	38694	9574	9/11/2014	1.45	2/22/2016	0	0
43339	GLD	F	40076	38694	9574	9/11/2014	5.17	11/14/2019	0	0		0.34	0.33	1.45
43336	GLD	M	40076	38694	9574	9/11/2014	0.56	4/3/2015	0	0
43342	GLD	F	40076	38694	9574	9/11/2014	1.22	12/1/2015	0	0
43338	GLD	M	40076	38694	9574	9/11/2014	1.05	9/30/2015	0	0
43337	GLD	M	40076	38694	9574	9/11/2014	0.58	4/10/2015	0	0
43353	LAB	F	37002	40241	9587	9/15/2014	1.52	3/23/2016	0	0
43350	LAB	M	37002	40241	9587	9/15/2014	0.64	5/7/2015	0	0
43348	LAB	M	37002	40241	9587	9/15/2014	0.6	4/21/2015	0	0
43347	LAB	M	37002	40241	9587	9/15/2014	0.55	4/4/2015	0	0
43346	LAB	M	37002	40241	9587	9/15/2014	1.03	9/25/2015	0	0
43352	LAB	F	37002	40241	9587	9/15/2014	1.42	2/16/2016	0	0
43349	LAB	M	37002	40241	9587	9/15/2014	0.95	8/28/2015	0	0
43345	LAB	M	37002	40241	9587	9/15/2014	0.64	5/7/2015	0	0
43344	LAB	M	37002	40241	9587	9/15/2014	0.61	4/27/2015	0	0
43362	LAB	F	34950	39157	9585	9/16/2014	5.43	2/21/2020	0	0		0.37	0.43	1.42
43360	LAB	F	34950	39157	9585	9/16/2014	1.61	4/27/2016	0	0
43359	LAB	M	34950	39157	9585	9/16/2014	0.57	4/13/2015	0	0
43358	LAB	M	34950	39157	9585	9/16/2014	0.66	5/14/2015	0	0
43363	LAB	F	34950	39157	9585	9/16/2014	1.37	1/29/2016	0	0
43361	LAB	F	34950	39157	9585	9/16/2014	1.52	3/24/2016	0	0		0.35	0.42	1.5
43356	LAB	M	34950	39157	9585	9/16/2014	0.54	4/3/2015	0	0
43355	LAB	M	34950	39157	9585	9/16/2014	0.58	4/15/2015	0	0
43370	LAB	F	41226	38222	9581	9/17/2014	1.47	3/7/2016	0	0
43367	LAB	F	41226	38222	9581	9/17/2014	4.65	5/14/2019	0	0		0.24	0.24	1.42
43365	LAB	M	41226	38222	9581	9/17/2014	0.54	4/1/2015	0	0
43368	LAB	F	41226	38222	9581	9/17/2014	1.32	1/11/2016	0	0
43366	LAB	F	41226	38222	9581	9/17/2014	1.42	2/18/2016	0	0
43364	LAB	M	41226	38222	9581	9/17/2014	0.54	4/1/2015	0	0
43376	LAB	F	40569	39390	9584	9/18/2014	1.39	2/9/2016	0	0
43373	LAB	M	40569	39390	9584	9/18/2014	0.54	4/3/2015	0	0
43372	LAB	M	40569	39390	9584	9/18/2014	0.56	4/9/2015	0	0
43374	LAB	F	40569	39390	9584	9/18/2014	1.34	1/22/2016	0	0
43375	LAB	F	40569	39390	9584	9/18/2014	0.92	8/20/2015	0	0
43380	LAB	F	41340	36073	9580	9/19/2014	1.4	2/12/2016	0	0
43379	LAB	F	41340	36073	9580	9/19/2014	1.22	12/10/2015	0	0
43378	LAB	F	41340	36073	9580	9/19/2014	1.22	12/7/2015	0	0
43383	LAB	F	41340	36073	9580	9/19/2014	1.22	12/9/2015	0	0
43382	LAB	F	41340	36073	9580	9/19/2014	1.4	2/12/2016	0	0
43384	LAB	F	41340	36073	9580	9/19/2014	0.93	8/24/2015	0	0
43381	LAB	F	41340	36073	9580	9/19/2014	1.18	11/23/2015	0	0
43377	LAB	M	41340	36073	9580	9/19/2014	0.88	8/6/2015	0	0
43391	LAB	M	40039	38684	9578	9/20/2014	1.2	12/1/2015	0	0
43394	LAB	F	40039	38684	9578	9/20/2014	1.34	1/21/2016	0	0
43392	LAB	M	40039	38684	9578	9/20/2014	0.53	4/3/2015	0	0
43393	LAB	F	40039	38684	9578	9/20/2014	0.57	4/16/2015	0	0
43411	LAB	F	37189	41344	9594	9/23/2014	1.37	2/4/2016	0	0
43407	LAB	F	37189	41344	9594	9/23/2014	1.38	2/10/2016	0	0
43405	LAB	M	37189	41344	9594	9/23/2014	0.54	4/7/2015	0	0
43410	LAB	F	37189	41344	9594	9/23/2014	0.41	2/20/2015	0	0
43409	LAB	F	37189	41344	9594	9/23/2014	1.23	12/15/2015	0	0
43404	LAB	F	41181	39484	9595	9/23/2014	1.1	10/29/2015	0	0
43400	LAB	M	41181	39484	9595	9/23/2014	0.52	3/31/2015	0	0
43399	LAB	M	41181	39484	9595	9/23/2014	0.52	4/2/2015	0	0
43403	LAB	F	41181	39484	9595	9/23/2014	0.75	6/23/2015	0	0
43397	LAB	M	41181	39484	9595	9/23/2014	0.54	4/8/2015	0	0
43412	GLD	M	39297	41270	9600	9/26/2014	0.57	4/21/2015	0	0
43420	GLD	F	39297	41270	9600	9/26/2014	1.11	11/4/2015	0	0
43419	GLD	F	39297	41270	9600	9/26/2014	1.13	11/12/2015	0	0
43418	GLD	F	39297	41270	9600	9/26/2014	0.65	5/22/2015	0	0
43417	GLD	F	39297	41270	9600	9/26/2014	1.19	12/4/2015	0	0
43416	GLD	F	39297	41270	9600	9/26/2014	0.52	4/3/2015	0	0
43415	GLD	M	39297	41270	9600	9/26/2014	1.08	10/26/2015	0	0
43413	GLD	M	39297	41270	9600	9/26/2014	0.62	5/12/2015	0	0
43423	LAB	M	41338	41534	9599	9/27/2014	0.53	4/9/2015	0	0
43428	LAB	F	41338	41534	9599	9/27/2014	1.04	10/13/2015	0	0
43426	LAB	F	41338	41534	9599	9/27/2014	1.12	11/10/2015	0	0
43425	LAB	M	41338	41534	9599	9/27/2014	0.6	5/5/2015	0	0
43424	LAB	M	41338	41534	9599	9/27/2014	0.53	4/7/2015	0	0
43422	LAB	M	41338	41534	9599	9/27/2014	0.57	4/22/2015	0	0
43421	LAB	M	41338	41534	9599	9/27/2014	0.56	4/20/2015	0	0
43432	GLD	M	40076	40383	9608	10/2/2014	0.58	5/1/2015	0	0
43437	GLD	F	40076	40383	9608	10/2/2014	0.48	3/26/2015	0	0
43436	GLD	F	40076	40383	9608	10/2/2014	0.85	8/10/2015	0	0
43435	GLD	F	40076	40383	9608	10/2/2014	1.1	11/6/2015	0	0
43434	GLD	F	40076	40383	9608	10/2/2014			0	0
43433	GLD	F	40076	40383	9608	10/2/2014	0.83	7/31/2015	0	0
43431	GLD	M	40076	40383	9608	10/2/2014	0.68	6/9/2015	0	0
43442	LAB	F	34950	41337	9617	10/4/2014	1.47	3/24/2016	0	0
43441	LAB	F	34950	41337	9617	10/4/2014	1.39	2/23/2016	0	0
43440	LAB	F	34950	41337	9617	10/4/2014	1.43	3/11/2016	0	0
43439	LAB	F	34950	41337	9617	10/4/2014	1.35	2/10/2016	0	0
43438	LAB	F	34950	41337	9617	10/4/2014	0.52	4/13/2015	0	0
43448	LAB	F	40483	40008	9618	10/7/2014	1.06	10/29/2015	0	0
43444	LAB	M	40483	40008	9618	10/7/2014	0.52	4/15/2015	0	0
43450	LAB	F	40483	40008	9618	10/7/2014	0.82	8/3/2015	0	0
43449	LAB	F	40483	40008	9618	10/7/2014	1.09	11/9/2015	0	0
43447	LAB	F	40483	40008	9618	10/7/2014	1.21	12/22/2015	0	0
43446	LAB	M	40483	40008	9618	10/7/2014	0.56	5/1/2015	0	0
43453	LGX	M	38212	36764	9598	10/10/2014	0.54	4/24/2015	0	0
43452	LGX	M	38212	36764	9598	10/10/2014	1.14	12/1/2015	0	0
43456	LGX	F	38212	36764	9598	10/10/2014	0.8	7/28/2015	0	0
43455	LGX	M	38212	36764	9598	10/10/2014	0.64	6/1/2015	0	0
43459	LGX	F	38212	36764	9598	10/10/2014	0.55	4/29/2015	0	0
43458	LGX	F	38212	36764	9598	10/10/2014	1.49	4/8/2016	0	0
43457	LGX	F	38212	36764	9598	10/10/2014	1.18	12/14/2015	0	0
43454	LGX	M	38212	36764	9598	10/10/2014	0.59	5/12/2015	0	0
43451	LGX	M	38212	36764	9598	10/10/2014	0.53	4/20/2015	0	0
43469	LGX	F	40076	38743	9619	10/11/2014	1.83	8/10/2016	0	0		0.23	0.22	1.3
43465	LGX	M	40076	38743	9619	10/11/2014	0.57	5/6/2015	0	0
43470	LGX	F	40076	38743	9619	10/11/2014	1.16	12/8/2015	0	0
43472	LGX	F	40076	38743	9619	10/11/2014	0.61	5/20/2015	0	0
43471	LGX	F	40076	38743	9619	10/11/2014	1.28	1/21/2016	0	0
43468	LGX	F	40076	38743	9619	10/11/2014	0.79	7/25/2015	0	0
43466	LGX	M	40076	38743	9619	10/11/2014	1.03	10/23/2015	0	0
43464	LGX	M	40076	38743	9619	10/11/2014	0.59	5/14/2015	0	0
43463	LGX	M	40076	38743	9619	10/11/2014	0.63	5/30/2015	0	0
43462	LGX	M	40076	38743	9619	10/11/2014	1.05	10/29/2015	0	0
43461	LGX	M	40076	38743	9619	10/11/2014	0.63	5/28/2015	0	0
43476	LAB	F	41243	41231	9625	10/11/2014	0.89	9/2/2015	0	0
43475	LAB	F	41243	41231	9625	10/11/2014	1.31	2/2/2016	0	0		0.3	0.35	1.3
43474	LAB	M	41243	41231	9625	10/11/2014	1.41	3/8/2016	0	0
43478	LAB	F	41243	41231	9625	10/11/2014	0.66	6/9/2015	0	0
43477	LAB	F	41243	41231	9625	10/11/2014	1.47	3/31/2016	0	0
43473	LAB	M	41243	41231	9625	10/11/2014	0.53	4/22/2015	0	0
43486	GLD	F	38193	41356	9626	10/13/2014	1.35	2/18/2016	0	0
43484	GLD	F	38193	41356	9626	10/13/2014	1.34	2/16/2016	0	0
43481	GLD	M	38193	41356	9626	10/13/2014	6.71	6/29/2021	0	0		0.19	0.3	1.29
43480	GLD	M	38193	41356	9626	10/13/2014	0.59	5/15/2015	0	0
43485	GLD	F	38193	41356	9626	10/13/2014	1.12	11/27/2015	0	0
43483	GLD	M	38193	41356	9626	10/13/2014	1.19	12/22/2015	0	0
43482	GLD	M	38193	41356	9626	10/13/2014	0.92	9/14/2015	0	0
43479	GLD	M	38193	41356	9626	10/13/2014	0.98	10/5/2015	0	0
43487	GLD	F	38193	41356	9626	10/13/2014	1.08	11/11/2015	0	0
43489	LAB	M	31462	37900	9627	10/15/2014	0.57	5/11/2015	0	0
43488	LAB	M	31462	37900	9627	10/15/2014	0.53	4/28/2015	0	0
43495	LAB	F	31462	37900	9627	10/15/2014	1.36	2/25/2016	0	0
43498	LAB	F	31462	37900	9627	10/15/2014	1.2	12/29/2015	0	0
43497	LAB	F	31462	37900	9627	10/15/2014	1.2	12/29/2015	0	0
43496	LAB	F	31462	37900	9627	10/15/2014	0.88	9/2/2015	0	0
43494	LAB	M	31462	37900	9627	10/15/2014	0.59	5/18/2015	0	0
43493	LAB	M	31462	37900	9627	10/15/2014	0.53	4/28/2015	0	0
43492	LAB	M	31462	37900	9627	10/15/2014	0.57	5/13/2015	0	0
43491	LAB	M	31462	37900	9627	10/15/2014	0.52	4/23/2015	0	0
43490	LAB	M	31462	37900	9627	10/15/2014	0.54	4/30/2015	0	0
43504	LAB	F	41806	38370	9629	10/17/2014	1.28	1/27/2016	0	0
43502	LAB	M	41806	38370	9629	10/17/2014	0.77	7/27/2015	0	0
43501	LAB	M	41806	38370	9629	10/17/2014	0.76	7/21/2015	0	0
43503	LAB	F	41806	38370	9629	10/17/2014	1.13	12/2/2015	0	0
43500	LAB	M	41806	38370	9629	10/17/2014	0.62	6/2/2015	0	0
43499	LAB	M	41806	38370	9629	10/17/2014	0.54	5/1/2015	0	0
43505	LAB	M	36971	41461	9636	10/21/2014	0.98	10/14/2015	0	0
43509	LAB	F	36971	41461	9636	10/21/2014	1.3	2/6/2016	0	0
43508	LAB	F	36971	41461	9636	10/21/2014	1.42	3/23/2016	0	0		0.41	0.45	1.34
43507	LAB	M	36971	41461	9636	10/21/2014	1.42	3/23/2016	0	0
43511	LAB	F	36971	41461	9636	10/21/2014	6.21	1/6/2021	0	0		0.45	0.41	1.34
43510	LAB	F	36971	41461	9636	10/21/2014	1.1	11/25/2015	0	0
43506	LAB	M	36971	41461	9636	10/21/2014	0.95	10/2/2015	0	0
43518	LAB	F	37189	41174	9633	10/24/2014	1.38	3/11/2016	0	0
43516	LAB	F	37189	41174	9633	10/24/2014	1.1	11/30/2015	0	0
43513	LAB	M	37189	41174	9633	10/24/2014	0.59	5/29/2015	0	0
43517	LAB	F	37189	41174	9633	10/24/2014	0.53	5/5/2015	0	0
43515	LAB	M	37189	41174	9633	10/24/2014	0.51	4/28/2015	0	0
43514	LAB	M	37189	41174	9633	10/24/2014	0.64	6/15/2015	0	0
43512	LAB	M	37189	41174	9633	10/24/2014	0.71	7/9/2015	0	0
43526	LAB	F	41806	40127	9639	10/30/2014	1.1	12/4/2015	0	0
43523	LAB	M	41806	40127	9639	10/30/2014	1.43	4/5/2016	0	0
43522	LAB	M	41806	40127	9639	10/30/2014	1.23	1/21/2016	0	0
43527	LAB	F	41806	40127	9639	10/30/2014	1.25	1/28/2016	0	0
43525	LAB	F	41806	40127	9639	10/30/2014	0.55	5/20/2015	0	0
43524	LAB	F	41806	40127	9639	10/30/2014	1.28	2/11/2016	0	0
43533	LAB	F	40565	41299	9651	11/1/2014	1.3	2/17/2016	0	0
43532	LAB	F	40565	41299	9651	11/1/2014	1.41	3/29/2016	0	0
43529	LAB	M	40565	41299	9651	11/1/2014	0.56	5/26/2015	0	0
43528	LAB	M	40565	41299	9651	11/1/2014	0.57	5/28/2015	0	0
43547	LAB	M	41226	38171	9640	11/2/2014	0.58	6/2/2015	0	0
43546	LAB	M	41226	38171	9640	11/2/2014	0.64	6/22/2015	0	0
43550	LAB	F	41226	38171	9640	11/2/2014	1.17	1/5/2016	0	0
43549	LAB	F	41226	38171	9640	11/2/2014	5.77	8/11/2020	0	0		0.35	0.34	1.64
43548	LAB	M	41226	38171	9640	11/2/2014	0.72	7/22/2015	0	0
43551	LAB	F	41226	38171	9640	11/2/2014	0.91	10/1/2015	0	0
43539	LAB	F	41144	41532	9645	11/2/2014	0.56	5/26/2015	0	0
43538	LAB	F	41144	41532	9645	11/2/2014	0.74	7/29/2015	0	0
43534	LAB	M	41144	41532	9645	11/2/2014	0.58	6/3/2015	0	0
43541	LAB	F	41144	41532	9645	11/2/2014	0.52	5/12/2015	0	0
43540	LAB	F	41144	41532	9645	11/2/2014	0.54	5/18/2015	0	0
43537	LAB	M	41144	41532	9645	11/2/2014	0.83	9/1/2015	0	0
43536	LAB	M	41144	41532	9645	11/2/2014	0.65	6/29/2015	0	0
43535	LAB	M	41144	41532	9645	11/2/2014	0.52	5/11/2015	0	0
43554	LAB	M	41338	41602	9642	11/5/2014	0.56	5/27/2015	0	0
43556	LAB	F	41338	41602	9642	11/5/2014	1.42	4/5/2016	0	0
43553	LAB	M	41338	41602	9642	11/5/2014	0.58	6/4/2015	0	0
43552	LAB	M	41338	41602	9642	11/5/2014	0.54	5/20/2015	0	0
43555	LAB	F	41338	41602	9642	11/5/2014	1.18	1/11/2016	0	0
43561	LAB	F	41243	40814	9641	11/10/2014	1.33	3/9/2016	0	0
43559	LAB	F	41243	40814	9641	11/10/2014	1.39	4/1/2016	0	0
43557	LAB	M	41243	40814	9641	11/10/2014	0.54	5/27/2015	0	0
43560	LAB	F	41243	40814	9641	11/10/2014	1.35	3/18/2016	0	0
43558	LAB	F	41243	40814	9641	11/10/2014	1.14	12/30/2015	0	0
43572	GLD	F	40076	40319	9650	11/11/2014	1.33	3/11/2016	0	0
43571	GLD	F	40076	40319	9650	11/11/2014	1.07	12/8/2015	0	0
43570	GLD	F	40076	40319	9650	11/11/2014	1.28	2/23/2016	0	0
43569	GLD	F	40076	40319	9650	11/11/2014	0.75	8/13/2015	0	0
43568	GLD	M	40076	40319	9650	11/11/2014	0.54	5/28/2015	0	0
43567	GLD	M	40076	40319	9650	11/11/2014	0.54	5/28/2015	0	0
43566	GLD	M	40076	40319	9650	11/11/2014	0.61	6/23/2015	0	0
43565	GLD	M	40076	40319	9650	11/11/2014	0.58	6/11/2015	0	0
43564	GLD	M	40076	40319	9650	11/11/2014	0.59	6/16/2015	0	0
43563	GLD	M	40076	40319	9650	11/11/2014	0.6	6/18/2015	0	0
43562	GLD	M	40076	40319	9650	11/11/2014	0.57	6/8/2015	0	0
43578	LAB	F	41806	37856	9654	11/13/2014	1.07	12/7/2015	0	0
43577	LAB	F	41806	37856	9654	11/13/2014	1.08	12/11/2015	0	0
43576	LAB	M	41806	37856	9654	11/13/2014	0.62	6/29/2015	0	0
43574	LAB	M	41806	37856	9654	11/13/2014	0.57	6/11/2015	0	0
43573	LAB	M	41806	37856	9654	11/13/2014	0.55	6/3/2015	0	0
43579	LAB	F	41806	37856	9654	11/13/2014	1.43	4/19/2016	0	0
43586	LAB	F	32219	40963	9652	11/14/2014			0	0		0.39	0.32	1.34
43585	LAB	F	32219	40963	9652	11/14/2014	1.36	3/25/2016	0	0
43584	LAB	M	32219	40963	9652	11/14/2014	0.55	6/2/2015	0	0
43583	LAB	M	32219	40963	9652	11/14/2014	0.54	5/29/2015	0	0
43581	LAB	M	32219	40963	9652	11/14/2014	0.57	6/11/2015	0	0
43580	LAB	M	32219	40963	9652	11/14/2014	0.5	5/14/2015	0	0
43582	LAB	M	32219	40963	9652	11/14/2014	0.57	6/9/2015	0	0
43592	LAB	F	40129	41499	9653	11/15/2014	0.96	10/30/2015	0	0
43594	LAB	F	40129	41499	9653	11/15/2014	1.23	2/9/2016	0	0
43593	LAB	F	40129	41499	9653	11/15/2014	1.37	3/31/2016	0	1	1.3
43588	LAB	M	40129	41499	9653	11/15/2014	0.64	7/6/2015	0	0
43590	LAB	M	40129	41499	9653	11/15/2014	0.59	6/17/2015	0	0
43591	LAB	F	40129	41499	9653	11/15/2014	1.39	4/6/2016	0	0
43589	LAB	M	40129	41499	9653	11/15/2014	0.58	6/15/2015	0	0
43595	LAB	F	40129	41499	9653	11/15/2014	1.36	3/25/2016	0	0
43602	LAB	F	41832	41655	9656	11/20/2014	1.41	4/18/2016	0	0
43600	LAB	F	41832	41655	9656	11/20/2014			0	0		0.33	0.3	1.36
43599	LAB	M	41832	41655	9656	11/20/2014	0.55	6/9/2015	0	0
43598	LAB	M	41832	41655	9656	11/20/2014	0.55	6/8/2015	0	0
43597	LAB	M	41832	41655	9656	11/20/2014	0.55	6/9/2015	0	0
43596	LAB	M	41832	41655	9656	11/20/2014	0.54	6/5/2015	0	0
43601	LAB	F	41832	41655	9656	11/20/2014	0.96	11/5/2015	0	0
43603	LAB	M	41340	41749	9658	11/24/2014	0.54	6/8/2015	0	0
43608	LAB	F	41340	41749	9658	11/24/2014	5.28	3/6/2020	0	0		0.4	0.37	1.37
43607	LAB	F	41340	41749	9658	11/24/2014			0	0		0.28	0.28	1.36
43606	LAB	F	41340	41749	9658	11/24/2014	1.48	5/17/2016	0	0
43605	LAB	M	41340	41749	9658	11/24/2014	0.51	5/29/2015	0	0
43604	LAB	M	41340	41749	9658	11/24/2014	0.58	6/25/2015	0	0
43616	GLD	F	40076	41290	9677	12/4/2014	0.88	10/22/2015	0	0
43614	GLD	F	40076	41290	9677	12/4/2014	1.46	5/19/2016	0	0
43612	GLD	F	40076	41290	9677	12/4/2014	1.57	6/29/2016	0	0
43613	GLD	F	40076	41290	9677	12/4/2014	1.56	6/24/2016	0	0
43611	GLD	F	40076	41290	9677	12/4/2014	1.52	6/13/2016	0	0
43610	GLD	M	40076	41290	9677	12/4/2014	0.63	7/21/2015	0	0
43609	GLD	M	40076	41290	9677	12/4/2014	0.56	6/26/2015	0	0
43619	LGX	F	38212	40848	9659	12/5/2014	6.11	1/14/2021	0	0		0.33	0.38	1.28
43622	LGX	F	38212	40848	9659	12/5/2014	1.76	9/8/2016	0	0
[truncated: 3,650 more rows]
